# Supplementary material for: Ucenprubart is an agonistic antibody to CD200R with the potential to treat inflammatory skin disease: preclinical development and a phase 1 clinical study
Source: Nat Commun. 2025 May 1;16:4082. doi: 10.1038/s41467-025-59147-w (PMC12046042; doi:10.1038/s41467-025-59147-w)
Supplement: Supplementary file 3 — Supplementary Data 1 [file 41467_2025_59147_MOESM3_ESM.xlsx]

## Sheet: Sheet1
Ucenprubart				Dupilumab
p_val_adj	abslogFC	Gene		p_val_adj	abslogFC	Gene
5.11e-28	2.42853	TNF		1.34e-31	0.751732	HLA-DQB1
6.77e-22	1.56905	MIR155HG		2.11e-30	2.18984	CD1C
5.64e-18	1.23383	GBP5		1.07e-29	1.17684	CST3
1.23e-17	1.13325	BCL2A1		2.73e-29	2.29556	IL1R2
4.26e-16	1.08513	WARS		3.36e-28	0.712323	HLA-DPB1
3.38e-15	2.46023	IL1A		5.29e-28	2.22194	PKIB
3.74e-14	1.37265	SLAMF7		9.19e-28	0.726088	HLA-DQA1
4.06e-13	1.374	IDO1		7.63e-25	0.711376	HLA-DRB1
1.39e-11	1.06817	GBP2		3.09e-24	1.31661	CST7
1.62e-11	0.433089	EEF1A1		4.17e-24	0.666367	TMSB4X
1.69e-11	1.84178	SYNPO2		1.39e-23	1.22218	CLEC10A
4.18e-11	0.868416	INHBA		1.68e-23	0.674861	HLA-DRB5
7.44e-11	0.925314	CD40		2.58e-20	1.21234	INSIG1
1.6e-10	0.881988	CCND2		4.52e-20	0.563399	HLA-DPA1
2.22e-10	0.833145	ARL4C		7.78e-20	1.39452	CTSL
3.19e-10	0.763492	TNFAIP2		3.48e-19	0.476651	HLA-DRA
4.34e-10	0.95504	IL1B		1.97e-18	0.689577	RPL37A
5.08e-09	1.11051	SLC2A6		3.33e-18	3.35718	FCER1A
5.29e-09	0.480676	MT-CO3		1.21e-16	0.600483	VIM
6.34e-09	0.591011	GABARAP		1.98e-16	0.455593	CD74
6.86e-09	0.787697	SLAMF8		1.51e-15	1.24615	CPVL
7.46e-09	0.795209	GBP4		1e-14	1.19052	GBP5
8.48e-09	0.798904	GBP1		4.08e-14	2.78714	CD1A
1.03e-08	0.852044	SDC4		4.31e-14	1.03951	AMICA1
1.12e-08	1.10617	PLEKHF2		1.43e-13	0.567964	LGALS1
2.25e-08	0.635215	TAP1		4.11e-13	0.755255	RPS20
6.66e-08	0.352833	TMSB10		5.26e-13	1.59184	APOBEC3A
1.04e-07	0.52538	MT-ATP6		5.48e-13	1.14297	CEBPB
1.07e-07	1.17165	TLR4		1.14e-12	0.646578	GBP1
1.37e-07	0.673158	TNFAIP3		2.19e-12	0.47295	RPS29
1.5e-07	0.804631	CCL3		2.95e-12	0.623614	RPL36A
1.63e-07	1.20119	RP6-99M1.2		1.41e-11	0.662635	RPL17
1.79e-07	1.70101	SLC6A12		1.42e-11	0.842145	C15orf48
1.85e-07	0.972685	APOL3		1.61e-11	1.44905	USP53
2.53e-07	0.923981	CD274		1.84e-11	0.57065	RPL27
2.7e-07	1.04272	LYSMD2		3.22e-11	0.734872	IL1B
3.7e-07	0.324165	HLA-B		5.24e-11	1.47247	CTSD
3.81e-07	1.23832	CLEC12A		6.07e-11	0.955043	MT2A
3.84e-07	0.771481	ETV6		8.3e-11	1.75619	CALCRL
7.19e-07	0.614819	GSAP		9.4e-11	0.509795	S100A10
1.01e-06	0.690696	RP11-742N3.1		2.24e-10	0.492226	RPL27A
1.36e-06	1.02428	RAB24		2.7e-10	0.4894	RPS11
1.4e-06	0.536317	JAK2		2.96e-10	0.660153	RPL6
1.69e-06	0.771346	TMEM194A		5.59e-10	0.751968	CTSB
2.15e-06	2.22327	PLTP		8.51e-10	1.23447	IFI27
2.43e-06	3.1364	RNASE1		8.82e-10	0.542646	RPL26
2.92e-06	1.03526	MCOLN2		1.88e-09	0.475258	RPL35
3.48e-06	1.00307	GLRX		2.61e-09	1.22609	MAFB
3.76e-06	0.401244	MT-CO1		4.42e-09	0.428949	RPL21
3.77e-06	0.947739	DRAM1		6.08e-09	0.471683	RPS27
6.39e-06	0.731062	SMCO4		6.95e-09	1.1341	VAMP5
7.68e-06	0.724407	HSPA4		7.73e-09	0.614512	SAT1
7.7e-06	0.60078	PLEK		1.02e-08	0.416809	HLA-A
8.07e-06	0.689225	LINC00937		1.05e-08	0.475137	RPL37
8.85e-06	0.895953	INSIG1		1.4e-08	0.553596	RPL23A
1.22e-05	1.1422	HCP5		1.93e-08	0.657685	PSAP
1.23e-05	0.678254	SRC		2.1e-08	1.27204	LAMP1
1.34e-05	1.19765	APOBEC3A		2.26e-08	0.545067	RPLP0
1.47e-05	0.958236	TNFAIP6		2.96e-08	0.904024	RNF213
1.86e-05	1.48009	FOLR2		3.09e-08	0.502304	RPL15
1.89e-05	1.12044	PDGFB		3.26e-08	1.30765	DMXL2
2.7e-05	0.563046	TRAF1		3.64e-08	0.486761	S100A4
3.17e-05	0.591519	MPHOSPH6		4.04e-08	0.80228	MAFF
3.81e-05	0.729071	DNAJB4		4.74e-08	0.362208	RPLP1
4.29e-05	0.518742	TES		5.32e-08	0.53254	CDKN1A
4.51e-05	1.25419	F13A1		5.79e-08	0.626023	IL8
4.98e-05	0.968986	SLFN5		7.29e-08	1.70519	RP11-1143G9.4
7.45e-05	1.14777	PKIB		7.47e-08	0.50628	RPS3A
0.000103	0.373613	DNAJA1		1.08e-07	2.34469	VSIG4
0.000114	0.561991	GADD45B		1.74e-07	0.457804	RPS6
0.00013	0.843891	STEAP4		2.15e-07	0.556572	REL
0.000132	0.495324	CBX6		2.28e-07	0.66596	TBCA
0.000144	1.2912	PDSS1		2.62e-07	5.60763	CCL17
0.000146	1.36556	NCF1B		3.02e-07	0.458933	RPS23
0.000146	0.411224	TNFAIP8		3.49e-07	1.03254	CTD-2319I12.1
0.000146	0.653088	IRF1		3.58e-07	1.02927	FAM26F
0.000154	0.873717	TFEC		3.65e-07	0.400892	HLA-E
0.000166	0.521109	LAP3		3.99e-07	1.08715	FAM102B
0.000168	0.659677	TRIM69		4.83e-07	0.640162	RPL7
0.000195	1.27369	RAPGEF2		5.01e-07	0.602616	CCDC88A
0.000269	1.79973	LIG1		6.19e-07	0.419513	TYMP
0.000284	0.616117	IRF8		7.56e-07	1.29318	LILRB4
0.000291	0.434327	NFKB1		8.15e-07	0.621675	STAT1
0.000348	0.840307	APOBR		8.19e-07	0.360674	RPS12
0.000363	1.0393	TCF7L2		8.7e-07	1.13428	ABCA6
0.000367	0.89033	KCNJ2		8.78e-07	0.455264	SOD2
0.000379	0.766051	SERPINA1		9.04e-07	1.40979	SDC3
0.000399	1.04616	CUL1		9.18e-07	0.437643	RPL13A
0.000427	0.741309	ATP6V1E1		9.85e-07	1.07881	SLAMF7
0.000543	2.42641	RP5-1136G13.2		1.33e-06	1.09537	LDLRAD4
0.000556	0.794092	CTSC		1.61e-06	0.439434	RPL22
0.00061	0.602628	RBM17		1.74e-06	0.470378	RPL8
0.000631	0.885253	PSMA6		1.84e-06	0.619434	PTGS2
0.000723	0.469406	CD83		2.19e-06	0.777729	GLUL
0.000848	0.634388	MT2A		2.66e-06	2.07478	NFXL1
0.000904	4.79531	DKK2		2.81e-06	0.437924	RPS25
0.000905	0.452711	HSPE1		3.01e-06	0.447184	DDX21
0.000912	0.482786	ARHGEF2		3.22e-06	2.01392	TSC22D1
0.000945	0.702198	PLEKHO2		3.47e-06	0.703473	ZFAS1
0.000973	1.0458	TBC1D30		4.33e-06	0.386324	PNRC1
0.001033	0.343498	CD97		4.39e-06	0.491118	DUSP2
0.001165	0.713398	NUMB		4.5e-06	0.708316	CKLF
0.001294	0.359927	FTL		4.86e-06	0.42592	RPS15
0.001354	0.598552	LGALS2		4.93e-06	0.374541	RPS2
0.001406	2.38701	LL21NC02-1C16.2		5.06e-06	0.766992	FCGR2B
0.001627	1.78203	ZNF331		7.87e-06	0.583488	LYZ
0.001725	0.615926	MBOAT7		8.15e-06	0.427867	RPL30
0.001766	0.560292	CXCL2		8.15e-06	0.360403	RPLP2
0.001804	1.15169	CLCF1		9.33e-06	0.602078	RPL31
0.001829	0.5371	PSME2		9.55e-06	0.58746	NEAT1
0.001885	0.535341	SPRED2		9.83e-06	0.769587	TNFRSF1B
0.002153	0.454634	EHD1		1.02e-05	0.361545	RPL28
0.002247	0.312925	PABPC1		1.09e-05	0.572506	ATP6AP2
0.00227	0.5831	CHCHD10		1.17e-05	1.25484	VMO1
0.002344	0.325778	MT-ND4		1.23e-05	1.27816	RALGDS
0.002506	1.25799	G0S2		1.25e-05	1.18847	PLA2G7
0.002615	0.346497	CFLAR		1.44e-05	0.443382	AIF1
0.002802	0.366809	PET100		1.46e-05	0.356222	RPL41
0.00289	0.594291	BID		1.62e-05	0.442618	RPL18A
0.003166	2.15696	RP11-373D23.3		1.71e-05	0.641738	EEF1B2
0.003203	0.944869	MAML2		1.86e-05	1.69911	AREG
0.003277	0.923136	IFI6		1.94e-05	0.830481	IFI6
0.003374	0.977661	DDIT4		2.02e-05	0.521417	CD83
0.00353	0.567794	PLXND1		2.41e-05	0.487931	CRIP1
0.003549	0.742741	SNX10		2.55e-05	0.516342	NFKBIZ
0.003603	0.970297	RHOF		3e-05	1.38474	S100A9
0.004322	0.560114	STAT5A		3.05e-05	0.383847	RPS8
0.004429	1.22915	FBP1		3.07e-05	0.44876	RPL10A
0.004569	1.1803	NCR3LG1		3.46e-05	0.511692	RPS5
0.005695	1.15967	IL15		3.64e-05	1.27576	ARAP1
0.006748	1.54473	RP11-356I2.4		4.06e-05	0.345979	TYROBP
0.00676	0.699156	CCL4		4.42e-05	0.547301	LAP3
0.007161	0.775314	LINC01116		4.64e-05	0.36591	RPS27A
0.007564	0.180633	B2M		5.03e-05	0.360838	RPL38
0.007628	0.581596	IRAK2		5.91e-05	0.553635	EIF5A
0.007857	0.740193	IL15RA		6.81e-05	0.638389	IL1R1
0.008364	0.316978	CTSS		8.96e-05	0.412015	RPL14
0.008573	1.73775	IL6		9.03e-05	0.347028	ARPC3
0.008919	1.40583	CAMK2D		9.35e-05	0.776387	DAPP1
0.009523	0.937187	NR4A2		0.0001	0.333304	RPS16
0.009773	0.288217	HSPH1		0.000103	0.502527	RPSA
0.009881	0.720742	PCBD1		0.000112	3.16337	GZMA
0.010329	0.872797	PRRG4		0.000139	1.1267	CAT
0.010376	0.571719	DUSP1		0.000147	0.382736	HLA-DMA
0.010619	0.472165	TNIP1		0.000153	0.351957	YBX1
0.01113	2.21134	CCND1		0.000155	0.338688	RPL10
0.012233	0.635566	ISG20		0.000159	0.558068	SELK
0.012538	0.734103	MAP3K13		0.000162	0.793746	OPN3
0.012807	2.16005	ECE1		0.000164	0.347568	RPS18
0.012914	0.987927	IL27		0.000178	1.70463	DTX2
0.013275	0.465587	GPR157		0.000189	0.309861	SH3BGRL3
0.013456	0.565487	MARCKS		0.00019	0.88824	CD300E
0.013804	0.487523	TUBA1B		0.000191	0.578492	LSP1
0.0139	0.722444	TIFA		0.0002	0.910666	CXCR4
0.015466	3.28109	BCL2L14		0.00022	0.448761	LPAR6
0.015886	1.71619	THBD		0.000232	0.471992	GSTP1
0.016207	0.661511	CD52		0.00024	4.08772	CXCR6
0.016359	1.56049	CCL13		0.000256	1.33146	ACSL1
0.016508	0.437571	TANK		0.000269	5.77638	IL26
0.018154	0.420188	PTPN1		0.000298	0.279187	SERF2
0.018834	0.300702	F3		0.000331	0.366763	RPL35A
0.020569	1.04	GPR84		0.000337	0.529603	ETV3
0.024669	0.378592	RBBP8		0.000375	0.360861	RPL34
0.028308	1.68328	SPR		0.000379	0.461288	RPL23
0.029006	0.599357	RNF144B		0.000391	0.364001	RPL11
0.030332	0.782021	PIM1		0.000418	0.613911	CYBB
0.030403	0.520234	IGFLR1		0.000446	0.338913	CLEC7A
0.033562	0.251442	HLA-C		0.000502	0.472538	OTUD1
0.03435	0.497566	IFNGR2		0.000511	0.414674	TUBA1B
0.034667	0.878373	C15orf40		0.000512	0.611375	CLEC5A
0.038735	0.421352	ITGB2		0.000549	0.530416	XBP1
0.040111	0.726902	KRCC1		0.000575	0.331278	RPS19
0.040925	0.408599	PPIF		0.000643	1.00632	PAPD5
0.041955	0.617578	GBP3		0.000676	1.40285	UAP1L1
0.042586	0.592713	ALCAM		0.000691	0.44841	TMSB4XP8
0.044914	2.04476	CD163		0.000697	0.63088	VPS29
0.046311	0.335534	RPS12		0.000706	0.451657	MRC1L1
0.048981	1.37234	TIPARP		0.000787	0.307673	RPL24
				0.000795	1.59793	FILIP1L
				0.000815	0.770834	SLC15A3
				0.000835	0.342646	RPL9
				0.000841	0.947445	TMEM14B
				0.000858	0.434686	RPL29
				0.00089	1.9869	CCL8
				0.000901	0.326602	EEF1A1
				0.000947	0.698411	IGSF6
				0.000969	0.303387	FAU
				0.00104	0.477901	TAP1
				0.001052	0.35694	RPS10
				0.001066	0.297222	RPS24
				0.001117	0.354084	RPL19
				0.001269	2.15334	CD1E
				0.001292	0.758725	TFPI
				0.001419	3.03227	HLF
				0.001438	1.45817	S100A8
				0.00145	1.50352	NDRG2
				0.001466	1.2039	TIPARP
				0.001477	0.835824	GSAP
				0.00163	0.274281	HLA-B
				0.001666	0.278662	TPT1
				0.001721	0.405449	RPL3
				0.001848	0.882373	MMP19
				0.001895	2.27434	PTGER3
				0.002127	0.40499	LST1
				0.002259	0.410685	NR4A3
				0.002338	0.966442	RARRES3
				0.002379	0.268264	PFDN5
				0.002388	0.325992	RPS21
				0.002542	0.49456	USP12
				0.002909	1.31418	SAV1
				0.003384	0.412955	ARHGDIB
				0.003621	0.360655	HCST
				0.003866	0.384371	CALM1
				0.004425	1.03627	SCNM1
				0.005123	0.45856	TNFAIP2
				0.005898	0.932078	TTYH3
				0.00591	0.591309	CD9
				0.006125	0.461929	LILRB2
				0.006201	0.537446	TMEM123
				0.006593	2.03974	CLU
				0.006619	0.336272	RPS13
				0.00669	0.433374	SPINT2
				0.006731	5.50243	RP11-798K3.3
				0.006901	2.94262	FAM225A
				0.006923	0.367013	GSN
				0.007322	1.10052	ITGAX
				0.007327	1.17887	IGFBP7
				0.007393	0.59621	H2AFZ
				0.007598	1.43087	FCGR3A
				0.007636	0.659897	MGAT1
				0.008313	0.491407	SVIL
				0.008379	0.472395	CTSS
				0.008517	0.58592	WARS
				0.008612	0.829924	TMEM176A
				0.008874	0.907294	CTTNBP2NL
				0.008952	1.9653	PON2
				0.009044	0.347478	RPS7
				0.009312	0.485701	TMEM258
				0.010097	0.765288	CD163
				0.010696	0.428845	RHOC
				0.011251	0.742727	LMO2
				0.011528	1.23681	GIMAP5
				0.011631	0.470194	RB1
				0.011856	2.43388	S100B
				0.012514	0.288632	LMNA
				0.014072	1.39577	RHBDF2
				0.014137	0.370433	BTF3
				0.014388	0.740743	HIF1A
				0.014461	0.681384	TMEM14C
				0.014849	0.278712	KDM6B
				0.015254	0.413906	POLR2L
				0.0154	3.18465	GPR56
				0.015932	0.418041	BID
				0.016047	0.31806	S100A6
				0.016547	1.21246	IDO1
				0.016866	1.64251	CH25H
				0.017019	0.352733	RPL5
				0.017761	0.459782	DBI
				0.01796	0.335424	NFE2L2
				0.018221	1.00887	TMEM2
				0.019149	0.507919	PXDC1
				0.020401	0.307578	CD99
				0.020672	0.811783	MAP3K13
				0.021138	0.328952	RAC1
				0.021243	0.342846	C1orf56
				0.025056	0.616064	SPCS1
				0.02571	1.59014	HPGD
				0.026034	0.218699	NFKBIA
				0.026364	0.551589	FAM211A-AS1
				0.026968	1.58607	RASGRP1
				0.027585	0.287382	UBA52
				0.028717	0.352049	CALR
				0.029411	1.3191	MICB
				0.029793	1.95801	HLA-DQB2
				0.030777	0.597186	PARP14
				0.032631	0.331803	RPL36
				0.032936	0.641859	AGPAT9
				0.033179	0.345126	GNAS
				0.033439	0.704851	MT-ND4L
				0.033516	0.313315	MYL12A
				0.034519	0.356702	RAN
				0.034599	1.9177	LINC00847
				0.035022	0.254259	CLIC1
				0.037553	2.04791	HEG1
				0.040328	0.609197	CSRNP1
				0.040775	0.338921	NDUFA4
				0.041684	1.63444	NPC1
				0.0438	0.302981	NACA
				0.044868	1.12732	TRMT1
				0.047594	0.567573	GGTA1P
				0.048732	1.46	TRBC2
				0.049689	1.18531	LILRB1
