# Supplementary material for: Ucenprubart is an agonistic antibody to CD200R with the potential to treat inflammatory skin disease: preclinical development and a phase 1 clinical study
Source: Nat Commun. 2025 May 1;16:4082. doi: 10.1038/s41467-025-59147-w (PMC12046042; doi:10.1038/s41467-025-59147-w)
Supplement: Supplementary file 6 — Source Data [file 41467_2025_59147_MOESM6_ESM.xlsx]

## Sheet: Figure 1b
Figure 1b
	antibody Concentration (ug/mL)	CHO-untransfected			CHO-huCD200R1			CHO-CyCD200R1			CHO-cyCD200R1La
		Mean	SD	N	Mean	SD	N	Mean	SD	N	Mean	SD	N
	500	0	0	2	153313	9073.88	2	1.31372e+06	162.635	2	2184.91	198.534	2
	250	0	0	2	165334	9210.03	2	1.36467e+06	23538.1	2	2212.45	46.5347	2
	125	0	0	2	176247	9797.36	2	1.40052e+06	5358.54	2	2362.49	94.8018	2
	62.5	0	0	2	171591	14193.5	2	1.41962e+06	15009.8	2	2294.78	225.631	2
	31.25	0	0	2	171174	1985.8	2	1.39545e+06	25364.8	2	2307.9	264.317	2
	15.625	0	0	2	138309	11738.1	2	1.26497e+06	24489.5	2	2601.99	494.904	2
	7.8125	0	0	2	94068.5	1881.44	2	1.03272e+06	37700.6	2	2905.22	738.17	2
	3.90625	0	0	2	41621	3384.26	2	761187	61316.2	2	2080.99	46.4993	2
	1.95312	0	0	2	15020.4	735.794	2	470070	44454.4	2	2113.88	32.8946	2
	0.976563	0	0	2	5447.78	358.645	2	240412	16831.5	2	2240.62	255.513	2
	0.488282	0	0	2	553.52	139.526	2	6499.36	390.493	2	2477.68	6.43467	2

## Sheet: Figure 1c
		Fig 1c
			Labeled Ligand Concentration (nM)	No Pretreatment			10ug/mL Isotype			10ug/mL LY3454738			10ug/mL CD200R Ligand
				Mean (MFI)	SEM	N	Mean (MFI)	SEM	N	Mean (MFI)	SEM	N	Mean (MFI)	SEM	N
			200	116658	960.515	2	111159	6339.09	2	131966	1865.42	2	58886.3	5241.51	2
			66.6667	65158.2	1071.1	2	60642.9	2001.19	2	84903.4	650.43	2	25785.2	179.725	2
			22.2222	31381.2	466.185	2	29335.2	607.17	2	44437.4	733.33	2	9750.81	148.975	2
			7.40741	13861.5	150.49	2	12666.4	294.23	2	19927	584.175	2	3364.93	308.41	2
			2.46914	5696.64	392.57	2	4910.34	42.445	2	8472.03	115.695	2	1987.19	523.1	2
			0.823045	2259.34	77.315	2	2029.78	207.04	2	3801.55	412.7	2	876.78	333.91	2
			0.274348	955.955	22.605	2	813.105	5.715	2	1434.31	85.79	2	237.195	111.595	2
			0.091449	521.625	32.105	2	313.11	27.06	2	757.05	2757.41	2	77.625	11.475	2
			MFI- mean flurescense intensity

## Sheet: Figure 1d
		Fig 1d
		Conc (ug/ml)	ucenprubart	CD200 blocking mAb	IgG ctrl
		303.0303*	33.50711*
		100*	32.45766*
		33.67	30.18
		11.2233	37.9967
		3.74112	41.7555
		1.24704	48.5373
		0.415679	65.7755
		0.13856	59.562
		0.046187	75.4768
		0.015396	100
		75.75758*		199.4144*
		25.2525		172.835
		8.41751		184.902
		2.80584		157.048
		0.935279		122.761
		0.31176		123.292
		0.10392		105.386
		0.03464		101.811
		0.011547		102.195
		0.003849*		100*
		23			94.2706
		7.66667			94.2633
		2.55556			84.9719
		0.851852			94.3195
		0.283951			92.2077
		0.09465			90.2862
		0.03155			101.686
		0.010517			101.096
		0.003506*			88.5159*
		0.001169*			100*

## Sheet: Fig 2a 
	Fig 2a: cytokine release assay , fold change over baseline for each donor
			LY3454738-IgG4PAA	ucenprubart	LY3454738-IgG1	IgG1-Ctrl	Anti-CD52-IgG1
			1.207	1.169	124.61	1.019	599.228
			1.053	0.738	9.651	1.159	349.773
			1.535	1.424	62.439	1.161	1471.02
			1.299	1.194	60.379	1.237	1247.86
			0.947	1.027	16.523	1.099	1196.34
			1.059	1.072	20.757	1.49	1277.65

## Sheet: Fig 2b
	conc (ug/ml)	baseline			PBS			hIgG1			hIgG4PAA			hIgG4SP			LY3454738-hIgG1			LY3454738-hIgG4PAA			ucenprubart
	0.003	mean	SD	N	mean	SD	N	mean	SD	N	mean	SD	N	mean	SD	N	mean	SD	N	mean	SD	N	mean	SD	N
	0.01	964.988	106.704	3	12860.1	1377.3	3	13871.3	1366.81	3	13250.8	615.789	3	13406.5	1100.5	3	12274.3	649.721	3	13240.8	1229.47	3	11024.8	754.471	3
	0.03							14603.3	1241.34	3	16305.6	332.068	3	13176.4	900.305	3	9596.13	566.67	3	13459.5	1155.06	3	8597.79	742.091	3
	0.1							12917.4	576.761	3	15507.5	2189.07	3	13783.9	978.207	3	5231.76	69.1079	3	14102.9	2078.78	3	7621.82	622.063	3
	0.3							13391.8	1213.48	3	15554.5	1922.34	3	13165.9	554.31	3	1275.94	67.2219	3	11076.9	1092.74	3	3348.02	575.504	3
	1							13416.3	1795.74	3	15874.4	1028.51	3	13168.2	1541.68	3	1084.32	63.1582	3	10850.1	797.164	3	4080.41	376.079	3
	3							11445.2	1270.57	3	16926.1	462.111	3	11854.5	861.681	3	1052.6	86.8525	3	8637.88	851.657	3	3107.87	542.275	3
	10							6094.59	337.358	3	14896.7	1389.62	3	13680.4	324.529	3	945.445	48.7366	3	7455	340.473	3	2495.91	283.372	3
	30							2666.61	329.455	3	13678.8	2274.52	3	15651.9	1738.67	3	1161.13	179.406	3	6497.41	656.463	3	2582.94	312.056	3

## Sheet: Fig 2c
Figure 2c	devided CD4 cells
	hIgG1	LY3454738 hIgG1	ucenprubart	LY3454738 hIgG4PAA	Abatacept	Untreated	Unstim
	105886	38533.2	64514.7	83980.4	72746.5	80985.9	1385.56
	100453	32901.6	47258.6	74479.8	66737.7	63080.7	1438.6
	96986.2	33596.6	50125.1	73929.4	62055.2	68222.4	1239.89

## Sheet: Fig 3a
	delta earthickness (mm) from baseline
			Isotype		ucenprubart		Dupilumab
			0.1345		0.068		0.096
			0.0915		0.011		0.07
			0.1305		0.0475		0.07
			0.0955		0.075		0.113
			0.0875		0.072		0.0765
			0.0615		0.0655		0.0515
			0.134				0.0755
			0.114				0.0665
			0.0945

## Sheet: Fig3c
Cell	Cell Types	Treatment	Scaled ADT Protein Data
CD200REar-1_AAACCCAAGTATAGGT-1	Monocytes	Ucenprubart	0.0587223
CD200REar-1_AAACGAAGTCAGGCAA-1	Tregs	Ucenprubart	-0.25886
CD200REar-1_AAACGAATCGACGATT-1	CD4+_T-cells	Ucenprubart	-0.927407
CD200REar-1_AAACGCTAGCGAAACC-1	Monocytes	Ucenprubart	0.687937
CD200REar-1_AAACGCTCATCGGATT-1	CD8+_T-cells	Ucenprubart	-1.03201
CD200REar-1_AAACGCTGTGGACCAA-1	CD4+_T-cells	Ucenprubart	0.646738
CD200REar-1_AAAGAACAGCCTTTCC-1	CD4+_T-cells	Ucenprubart	-0.000392376
CD200REar-1_AAAGAACAGGCCACCT-1	Basophils	Ucenprubart	2.04253
CD200REar-1_AAAGAACGTCCCAAAT-1	CD8+_T-cells	Ucenprubart	-0.329848
CD200REar-1_AAAGGATGTCTGCGCA-1	CD4+_T-cells	Ucenprubart	0.115924
CD200REar-1_AAAGGGCGTGGTCAAG-1	CD8+_T-cells	Ucenprubart	-0.56171
CD200REar-1_AAAGGGCTCGAGATGG-1	CD8+_T-cells	Ucenprubart	-1.1432
CD200REar-1_AAAGGTAGTGTACAGG-1	CD4+_T-cells	Ucenprubart	-0.190614
CD200REar-1_AAAGGTATCAGTGTTG-1	CD8+_T-cells	Ucenprubart	-0.735117
CD200REar-1_AAAGTCCCAAGAATAC-1	Macrophages	Ucenprubart	1.30113
CD200REar-1_AAAGTGAAGTAGTCTC-1	CD4+_T-cells	Ucenprubart	-1.03201
CD200REar-1_AAAGTGAGTCGCAGTC-1	Macrophages	Ucenprubart	1.88426
CD200REar-1_AAATGGACACCCATAA-1	Monocytes	Ucenprubart	-0.329848
CD200REar-1_AAATGGACAGGTGACA-1	CD4+_T-cells	Ucenprubart	-0.480995
CD200REar-1_AAATGGATCCCGAACG-1	CD4+_T-cells	Ucenprubart	0.424971
CD200REar-1_AACAAAGCAAAGAGTT-1	CD4+_T-cells	Ucenprubart	0.115924
CD200REar-1_AACAAAGTCTCCGCAT-1	CD4+_T-cells	Ucenprubart	-0.124906
CD200REar-1_AACAACCAGAACTCCT-1	CD4+_T-cells	Ucenprubart	0.277194
CD200REar-1_AACAACCCACAGCATT-1	CD8+_T-cells	Ucenprubart	-0.403806
CD200REar-1_AACAACCGTGAATGTA-1	CD4+_T-cells	Ucenprubart	-1.1432
CD200REar-1_AACAACCGTGAGGAAA-1	CD8+_T-cells	Ucenprubart	-0.403806
CD200REar-1_AACAACCTCAACTGGT-1	CD4+_T-cells	Ucenprubart	-0.56171
CD200REar-1_AACAAGAGTAAGATCA-1	Monocytes	Ucenprubart	-0.190614
CD200REar-1_AACACACCAATGTCTG-1	Tregs	Ucenprubart	-1.1432
CD200REar-1_AACACACCATTGTACG-1	CD4+_T-cells	Ucenprubart	-0.735117
CD200REar-1_AACCAACAGGGCCAAT-1	Tregs	Ucenprubart	-1.26186
CD200REar-1_AACCAACGTCTGTGAT-1	CD4+_T-cells	Ucenprubart	-0.190614
CD200REar-1_AACCATGAGACTTGTC-1	Monocytes	Ucenprubart	-0.646287
CD200REar-1_AACCATGTCGCCAACG-1	CD8+_T-cells	Ucenprubart	-0.646287
CD200REar-1_AACCTGATCAACGCTA-1	Macrophages	Ucenprubart	1.68744
CD200REar-1_AACCTGATCTCTCGAC-1	CD8+_T-cells	Ucenprubart	-0.403806
CD200REar-1_AACCTTTAGTCTCCTC-1	Basophils	Ucenprubart	2.86087
CD200REar-1_AACGAAAAGCGGATCA-1	CD4+_T-cells	Ucenprubart	-1.03201
CD200REar-1_AACGAAACAATAGGAT-1	Tregs	Ucenprubart	-1.03201
CD200REar-1_AACGAAAGTATGAGAT-1	Tregs	Ucenprubart	-0.735117
CD200REar-1_AACGGGAAGTAGAGTT-1	CD8+_T-cells	Ucenprubart	-0.828648
CD200REar-1_AACGGGACAGGAACCA-1	CD8+_T-cells	Ucenprubart	-0.56171
CD200REar-1_AACGGGATCTTTGCAT-1	NK_cells	Ucenprubart	-1.26186
CD200REar-1_AACGTCACAACAGTGG-1	Monocytes	Ucenprubart	0.327838
CD200REar-1_AACGTCAGTGGCATCC-1	Macrophages	Ucenprubart	2.1347
CD200REar-1_AACTTCTCACTATCGA-1	Tregs	Ucenprubart	-1.38905
CD200REar-1_AACTTCTGTTCCGCGA-1	Monocytes	Ucenprubart	-0.646287
CD200REar-1_AACTTCTGTTGCTGAT-1	CD4+_T-cells	Ucenprubart	-0.25886
CD200REar-1_AAGAACAAGGTTCTTG-1	Monocytes	Ucenprubart	-1.03201
CD200REar-1_AAGAACAGTGAGTAGC-1	Macrophages	Ucenprubart	0.56134
CD200REar-1_AAGACTCAGGATACCG-1	CD4+_T-cells	Ucenprubart	-0.646287
CD200REar-1_AAGATAGAGGCAGGTT-1	CD4+_T-cells	Ucenprubart	-0.828648
CD200REar-1_AAGCATCAGTGTAGAT-1	Monocytes	Ucenprubart	-0.124906
CD200REar-1_AAGCATCGTTACAGCT-1	CD8+_T-cells	Ucenprubart	-0.735117
CD200REar-1_AAGCCATAGAGTCGAC-1	CD4+_T-cells	Ucenprubart	-0.25886
CD200REar-1_AAGCCATAGGTATTGA-1	Macrophages	Ucenprubart	1.11939
CD200REar-1_AAGCGAGCAACTTCTT-1	Monocytes	Ucenprubart	0.728198
CD200REar-1_AAGCGAGCATCCTGTC-1	CD4+_T-cells	Ucenprubart	-0.403806
CD200REar-1_AAGCGAGGTCACTTCC-1	CD4+_T-cells	Ucenprubart	0.0587223
CD200REar-1_AAGCGAGTCGTGCACG-1	CD4+_T-cells	Ucenprubart	-1.26186
CD200REar-1_AAGCGTTCAGCGCTTG-1	Tregs	Ucenprubart	-1.26186
CD200REar-1_AAGCGTTGTCGCTTGG-1	CD8+_T-cells	Ucenprubart	-0.56171
CD200REar-1_AAGCGTTGTGCGACAA-1	Monocytes	Ucenprubart	1.11939
CD200REar-1_AAGCGTTTCAACTCTT-1	CD8+_T-cells	Ucenprubart	-0.927407
CD200REar-1_AAGCGTTTCTGGGAGA-1	Gamma-delta_T-cells	Ucenprubart	-0.56171
CD200REar-1_AAGGTAAGTCAGTCTA-1	CD4+_T-cells	Ucenprubart	-0.480995
CD200REar-1_AAGGTAAGTTGTGGAG-1	Gamma-delta_T-cells	Ucenprubart	-0.190614
CD200REar-1_AAGTGAAGTGTAACGG-1	Macrophages	Ucenprubart	1.71042
CD200REar-1_AAGTTCGAGAGTTCGG-1	Macrophages	Ucenprubart	0.115924
CD200REar-1_AAGTTCGAGGGATGTC-1	Monocytes	Ucenprubart	-0.0615528
CD200REar-1_AAGTTCGCAGAACTTC-1	CD4+_T-cells	Ucenprubart	-0.190614
CD200REar-1_AAGTTCGGTCCTCAGG-1	CD4+_T-cells	Ucenprubart	-0.190614
CD200REar-1_AAGTTCGGTCTAACTG-1	CD4+_T-cells	Ucenprubart	-0.927407
CD200REar-1_AAGTTCGGTTGGGAAC-1	CD4+_T-cells	Ucenprubart	0.171331
CD200REar-1_AATAGAGAGAGTCTTC-1	CD4+_T-cells	Ucenprubart	-0.735117
CD200REar-1_AATAGAGAGCGATTCT-1	Gamma-delta_T-cells	Ucenprubart	-0.828648
CD200REar-1_AATAGAGCACCCAACG-1	CD8+_T-cells	Ucenprubart	5.33998
CD200REar-1_AATAGAGCAGGGTTGA-1	CD4+_T-cells	Ucenprubart	-0.329848
CD200REar-1_AATCACGGTGCCTATA-1	CD4+_T-cells	Ucenprubart	-0.828648
CD200REar-1_AATCGACAGCGCAATG-1	CD4+_T-cells	Ucenprubart	-0.0615528
CD200REar-1_AATCGACAGTAGGTTA-1	Gamma-delta_T-cells	Ucenprubart	0.171331
CD200REar-1_AATCGACCAGCAGATG-1	CD4+_T-cells	Ucenprubart	-0.56171
CD200REar-1_AATCGACGTGGTTTGT-1	Tregs	Ucenprubart	-1.1432
CD200REar-1_AATCGACTCCACAGGC-1	CD4+_T-cells	Ucenprubart	1.38545
CD200REar-1_AATCGTGAGACTCTAC-1	Tregs	Ucenprubart	-1.1432
CD200REar-1_AATCGTGCAGCTTTGA-1	Gamma-delta_T-cells	Ucenprubart	-0.828648
CD200REar-1_AATGAAGAGATGTAGT-1	CD4+_T-cells	Ucenprubart	-0.329848
CD200REar-1_AATGAAGAGTGCCCGT-1	CD4+_T-cells	Ucenprubart	-0.828648
CD200REar-1_AATGAAGCATATCTCT-1	DC	Ucenprubart	1.18207
CD200REar-1_AATGAAGTCGGATTAC-1	CD4+_T-cells	Ucenprubart	-0.25886
CD200REar-1_AATGACCAGAACCCGA-1	Monocytes	Ucenprubart	0.767563
CD200REar-1_AATGACCAGCGTGCCT-1	CD8+_T-cells	Ucenprubart	-0.927407
CD200REar-1_AATGACCCATACTGTG-1	CD4+_T-cells	Ucenprubart	-0.735117
CD200REar-1_AATGACCGTCGATTTG-1	Tregs	Ucenprubart	-0.927407
CD200REar-1_AATGACCGTGTCATTG-1	Monocytes	Ucenprubart	0.327838
CD200REar-1_AATGCCATCTTACCGC-1	CD4+_T-cells	Ucenprubart	0.171331
CD200REar-1_AATGGAAGTCGACTTA-1	CD8+_T-cells	Ucenprubart	0.916798
CD200REar-1_AATGGCTCAAGGCTTT-1	Monocytes	Ucenprubart	-0.735117
CD200REar-1_AATGGCTTCAATCCAG-1	CD4+_T-cells	Ucenprubart	-0.190614
CD200REar-1_AATTCCTCAGATAAAC-1	Macrophages	Ucenprubart	0.986941
CD200REar-1_AATTCCTCAGTAGAAT-1	Monocytes	Ucenprubart	0.687937
CD200REar-1_AATTCCTGTTCTAAGC-1	CD4+_T-cells	Ucenprubart	-0.56171
CD200REar-1_AATTTCCCACGGCTAC-1	CD8+_T-cells	Ucenprubart	-0.56171
CD200REar-1_ACAAAGAAGTTGAAAC-1	NK_cells	Ucenprubart	-0.828648
CD200REar-1_ACAAAGACACGGTGTC-1	DC	Ucenprubart	-0.0615528
CD200REar-1_ACAAAGATCTGCCTCA-1	Macrophages	Ucenprubart	0.327838
CD200REar-1_ACAACCATCATTATCC-1	CD4+_T-cells	Ucenprubart	0.517043
CD200REar-1_ACAACCATCTTTGATC-1	DC	Ucenprubart	1.24261
CD200REar-1_ACAAGCTCATGGACAG-1	CD4+_T-cells	Ucenprubart	-0.56171
CD200REar-1_ACAAGCTGTACACGCC-1	Monocytes	Ucenprubart	0.277194
CD200REar-1_ACACAGTAGCTTTCTT-1	CD4+_T-cells	Ucenprubart	-1.26186
CD200REar-1_ACACAGTAGTGCAGCA-1	CD4+_T-cells	Ucenprubart	0.986941
CD200REar-1_ACACAGTAGTTCATCG-1	Monocytes	Ucenprubart	0.646738
CD200REar-1_ACACAGTCAATTCACG-1	CD4+_T-cells	Ucenprubart	-0.124906
CD200REar-1_ACACCAAAGTAAACAC-1	Macrophages	Ucenprubart	-1.03201
CD200REar-1_ACACCAATCCTATGGA-1	Monocytes	Ucenprubart	0.806069
CD200REar-1_ACACGCGCAGTCAACT-1	CD4+_T-cells	Ucenprubart	-0.403806
CD200REar-1_ACACGCGGTGTCTTAG-1	CD8+_T-cells	Ucenprubart	0.424971
CD200REar-1_ACACGCGGTTTCGGCG-1	Tregs	Ucenprubart	-1.26186
CD200REar-1_ACAGAAATCTCGTGAA-1	CD4+_T-cells	Ucenprubart	0.843755
CD200REar-1_ACAGCCGCACTGCATA-1	CD4+_T-cells	Ucenprubart	-0.735117
CD200REar-1_ACAGCCGGTATGAGCG-1	CD8+_T-cells	Ucenprubart	-0.403806
CD200REar-1_ACAGCCGTCTTGTGCC-1	Tregs	Ucenprubart	-0.927407
CD200REar-1_ACAGGGAGTCCAATCA-1	Macrophages	Ucenprubart	2.20512
CD200REar-1_ACAGGGAGTGATGTAA-1	Tregs	Ucenprubart	-0.828648
CD200REar-1_ACAGGGATCCGTCAAA-1	CD4+_T-cells	Ucenprubart	-0.329848
CD200REar-1_ACATCGAAGATTAGCA-1	CD4+_T-cells	Ucenprubart	-0.828648
CD200REar-1_ACATCGACACTGGCCA-1	Macrophages	Ucenprubart	0.687937
CD200REar-1_ACATGCAAGCAAGGAA-1	Gamma-delta_T-cells	Ucenprubart	-0.735117
CD200REar-1_ACATGCAAGTGAGGTC-1	CD4+_T-cells	Ucenprubart	-0.480995
CD200REar-1_ACATGCACAACCAGAG-1	Tregs	Ucenprubart	-0.927407
CD200REar-1_ACATGCACAGATAAAC-1	Monocytes	Ucenprubart	-0.56171
CD200REar-1_ACATTTCAGGTAATCA-1	Tregs	Ucenprubart	-1.1432
CD200REar-1_ACATTTCGTCACTCAA-1	Monocytes	Ucenprubart	-0.25886
CD200REar-1_ACATTTCGTGTCATCA-1	Gamma-delta_T-cells	Ucenprubart	-0.735117
CD200REar-1_ACATTTCTCTGCGGGT-1	CD4+_T-cells	Ucenprubart	-0.403806
CD200REar-1_ACCAAACAGTTCGGTT-1	CD4+_T-cells	Ucenprubart	-0.828648
CD200REar-1_ACCAAACTCATCTGTT-1	CD4+_T-cells	Ucenprubart	-0.56171
CD200REar-1_ACCAACACATGGAAGC-1	CD4+_T-cells	Ucenprubart	-0.480995
CD200REar-1_ACCAACATCCCTCGAT-1	CD4+_T-cells	Ucenprubart	-0.56171
CD200REar-1_ACCACAAAGGCTGTAG-1	Macrophages	Ucenprubart	0.916798
CD200REar-1_ACCACAACATTACGGT-1	CD4+_T-cells	Ucenprubart	-0.329848
CD200REar-1_ACCATTTGTACCTTCC-1	Macrophages	Ucenprubart	1.66415
CD200REar-1_ACCCAAATCTGAACGT-1	CD8+_T-cells	Ucenprubart	-0.56171
CD200REar-1_ACCCTCATCACAACCA-1	Monocytes	Ucenprubart	0.115924
CD200REar-1_ACCCTTGAGTGATCGG-1	CD4+_T-cells	Ucenprubart	-0.329848
CD200REar-1_ACCCTTGCAGTTGTTG-1	Macrophages	Ucenprubart	1.021
CD200REar-1_ACCCTTGTCTTCCTAA-1	Gamma-delta_T-cells	Ucenprubart	-0.329848
CD200REar-1_ACCGTTCCAACCACGC-1	CD8+_T-cells	Ucenprubart	-1.03201
CD200REar-1_ACCGTTCGTTACCTTT-1	Gamma-delta_T-cells	Ucenprubart	-1.26186
CD200REar-1_ACCGTTCTCCTGGGTG-1	Tregs	Ucenprubart	-0.735117
CD200REar-1_ACCGTTCTCTGGTGCG-1	Macrophages	Ucenprubart	1.41268
CD200REar-1_ACCTGAAAGACCAAAT-1	CD8+_T-cells	Ucenprubart	-0.403806
CD200REar-1_ACCTGAAAGGTAAAGG-1	CD4+_T-cells	Ucenprubart	-0.646287
CD200REar-1_ACCTGAACAGCAGTCC-1	Gamma-delta_T-cells	Ucenprubart	0.952218
CD200REar-1_ACCTGAACATGCTGCG-1	CD4+_T-cells	Ucenprubart	-0.735117
CD200REar-1_ACCTGAATCCTACGGG-1	CD4+_T-cells	Ucenprubart	-0.56171
CD200REar-1_ACCTGTCAGCAATTCC-1	CD4+_T-cells	Ucenprubart	0.0587223
CD200REar-1_ACCTGTCGTCCAAGAG-1	Macrophages	Ucenprubart	1.64056
CD200REar-1_ACCTGTCTCTGATGGT-1	CD4+_T-cells	Ucenprubart	0.225055
CD200REar-1_ACGATCAGTGTATTGC-1	Macrophages	Ucenprubart	1.88426
CD200REar-1_ACGATGTGTAGTTACC-1	CD8+_T-cells	Ucenprubart	-1.1432
CD200REar-1_ACGCACGAGGGTAATT-1	Gamma-delta_T-cells	Ucenprubart	0.171331
CD200REar-1_ACGCACGCAGGTTCCG-1	Tregs	Ucenprubart	-1.1432
CD200REar-1_ACGGAAGGTATTGCCA-1	Monocytes	Ucenprubart	0.56134
CD200REar-1_ACGGAAGTCAGCTTCC-1	CD4+_T-cells	Ucenprubart	0.424971
CD200REar-1_ACGGAAGTCGCGAAGA-1	Gamma-delta_T-cells	Ucenprubart	-0.124906
CD200REar-1_ACGGAAGTCGTGACTA-1	CD4+_T-cells	Ucenprubart	-0.646287
CD200REar-1_ACGGGTCCACTACCCT-1	Macrophages	Ucenprubart	2.20512
CD200REar-1_ACGGGTCCAGTCAGAG-1	CD4+_T-cells	Ucenprubart	-0.329848
CD200REar-1_ACGGGTCGTCAATGGG-1	Monocytes	Ucenprubart	-0.0615528
CD200REar-1_ACGGGTCTCTGGACTA-1	Monocytes	Ucenprubart	-0.403806
CD200REar-1_ACGGTCGCACCTGCGA-1	CD4+_T-cells	Ucenprubart	-0.828648
CD200REar-1_ACGGTCGGTCTACACA-1	CD8+_T-cells	Ucenprubart	0.0587223
CD200REar-1_ACGGTCGGTGGCACTC-1	Macrophages	Ucenprubart	1.5176
CD200REar-1_ACGGTCGTCGTAACAC-1	Macrophages	Ucenprubart	1.59239
CD200REar-1_ACGGTTAAGAGGACTC-1	Monocytes	Ucenprubart	1.18207
CD200REar-1_ACGGTTAAGCTCAGAG-1	Tregs	Ucenprubart	-1.38905
CD200REar-1_ACGGTTACATTAGGAA-1	Macrophages	Ucenprubart	2.00427
CD200REar-1_ACGGTTATCTGGAAGG-1	Macrophages	Ucenprubart	0.806069
CD200REar-1_ACGTAACAGATCACTC-1	CD4+_T-cells	Ucenprubart	-0.124906
CD200REar-1_ACGTAACAGCTGGAGT-1	Gamma-delta_T-cells	Ucenprubart	-0.25886
CD200REar-1_ACGTAACGTTCACGAT-1	Monocytes	Ucenprubart	-0.000392376
CD200REar-1_ACGTAACTCAGCGCAC-1	CD4+_T-cells	Ucenprubart	0.377072
CD200REar-1_ACGTAACTCGTACACA-1	CD4+_T-cells	Ucenprubart	-0.927407
CD200REar-1_ACGTAGTCACCGTCGA-1	CD8+_T-cells	Ucenprubart	-1.26186
CD200REar-1_ACGTCCTAGAGTATAC-1	Macrophages	Ucenprubart	1.30113
CD200REar-1_ACGTCCTCATGTTCGA-1	Gamma-delta_T-cells	Ucenprubart	-0.646287
CD200REar-1_ACGTCCTTCGTCTCAC-1	GMP	Ucenprubart	0.327838
CD200REar-1_ACGTTCCAGCACCGTC-1	CD4+_T-cells	Ucenprubart	-1.1432
CD200REar-1_ACGTTCCCACGAAAGC-1	CD4+_T-cells	Ucenprubart	0.277194
CD200REar-1_ACTACGAGTGTTTACG-1	CD4+_T-cells	Ucenprubart	-1.38905
CD200REar-1_ACTACGATCGAACGGA-1	CD4+_T-cells	Ucenprubart	0.604555
CD200REar-1_ACTATCTAGAGAACCC-1	Macrophages	Ucenprubart	1.54288
CD200REar-1_ACTATCTAGCTGAGCA-1	CD4+_T-cells	Ucenprubart	-0.25886
CD200REar-1_ACTATCTGTTAGGACG-1	CD4+_T-cells	Ucenprubart	-0.927407
CD200REar-1_ACTATGGCAGGCACTC-1	CD8+_T-cells	Ucenprubart	-1.26186
CD200REar-1_ACTATGGGTGTGATGG-1	Gamma-delta_T-cells	Ucenprubart	-0.735117
CD200REar-1_ACTATGGGTTGCTCGG-1	Monocytes	Ucenprubart	-0.828648
CD200REar-1_ACTATTCAGGCACTAG-1	Macrophages	Ucenprubart	2.40097
CD200REar-1_ACTATTCGTCCTCAGG-1	CD4+_T-cells	Ucenprubart	-0.25886
CD200REar-1_ACTCCCATCCGACAGC-1	Monocytes	Ucenprubart	-0.329848
CD200REar-1_ACTCCCATCCTTACCG-1	Macrophages	Ucenprubart	0.728198
CD200REar-1_ACTCTCGAGAGCAGAA-1	CD4+_T-cells	Ucenprubart	-1.03201
CD200REar-1_ACTCTCGAGAGTGACC-1	CD4+_T-cells	Ucenprubart	-0.0615528
CD200REar-1_ACTCTCGCAACCACGC-1	CD4+_T-cells	Ucenprubart	0.0587223
CD200REar-1_ACTGATGAGACTCTTG-1	Monocytes	Ucenprubart	0.0587223
CD200REar-1_ACTGATGCACATATCG-1	CD4+_T-cells	Ucenprubart	-1.26186
CD200REar-1_ACTGATGGTGTTCATG-1	CD4+_T-cells	Ucenprubart	-0.56171
CD200REar-1_ACTGTCCAGGGATCTG-1	Macrophages	Ucenprubart	1.27211
CD200REar-1_ACTGTCCCAGGCGAAT-1	Macrophages	Ucenprubart	1.68744
CD200REar-1_ACTGTGACACAGTCAT-1	Tregs	Ucenprubart	-1.26186
CD200REar-1_ACTGTGACATAATCGC-1	Monocytes	Ucenprubart	-0.329848
CD200REar-1_ACTTAGGAGAAGGGAT-1	Monocytes	Ucenprubart	0.0587223
CD200REar-1_ACTTAGGAGGGCCCTT-1	CD4+_T-cells	Ucenprubart	-0.403806
CD200REar-1_ACTTAGGTCATTTGTC-1	Monocytes	Ucenprubart	0.843755
CD200REar-1_ACTTATCCAACCACAT-1	CD8+_T-cells	Ucenprubart	-0.646287
CD200REar-1_ACTTCCGCACAATCTG-1	CD8+_T-cells	Ucenprubart	-0.828648
CD200REar-1_ACTTCCGCACTCTCGT-1	CD4+_T-cells	Ucenprubart	-0.403806
CD200REar-1_ACTTCGCGTCTCTCAC-1	Macrophages	Ucenprubart	0.767563
CD200REar-1_ACTTTCAAGCCTGGAA-1	Tregs	Ucenprubart	-1.03201
CD200REar-1_ACTTTCAAGCGTGAGT-1	CD8+_T-cells	Ucenprubart	-0.735117
CD200REar-1_ACTTTCAAGTAACGAT-1	CD4+_T-cells	Ucenprubart	-0.828648
CD200REar-1_ACTTTGTAGCCTAACT-1	CD8+_T-cells	Ucenprubart	-1.38905
CD200REar-1_ACTTTGTAGTTGCATC-1	CD4+_T-cells	Ucenprubart	-0.56171
CD200REar-1_ACTTTGTCAGAGAGGG-1	CD8+_T-cells	Ucenprubart	-1.03201
CD200REar-1_ACTTTGTGTACAGAAT-1	CD4+_T-cells	Ucenprubart	-0.190614
CD200REar-1_ACTTTGTTCTGTTGGA-1	Monocytes	Ucenprubart	0.171331
CD200REar-1_AGAAATGCATACTTTC-1	Monocytes	Ucenprubart	-0.190614
CD200REar-1_AGAACAAAGATCCTAC-1	CD8+_T-cells	Ucenprubart	-1.1432
CD200REar-1_AGAACAACACATGGTT-1	CD4+_T-cells	Ucenprubart	-0.0615528
CD200REar-1_AGAACAACAGATTCGT-1	Monocytes	Ucenprubart	0.225055
CD200REar-1_AGAACAAGTGATTCTG-1	CD8+_T-cells	Ucenprubart	-0.480995
CD200REar-1_AGAACAATCCCAAGCG-1	Macrophages	Ucenprubart	1.27211
CD200REar-1_AGAACCTCACTATCGA-1	Gamma-delta_T-cells	Ucenprubart	0.687937
CD200REar-1_AGAACCTTCGCAGTGC-1	CD4+_T-cells	Ucenprubart	0.471606
CD200REar-1_AGAAGCGTCCGTTGGG-1	Monocytes	Ucenprubart	1.24261
CD200REar-1_AGAAGTAAGTCACTGT-1	CD8+_T-cells	Ucenprubart	-0.828648
CD200REar-1_AGAAGTACACCCAATA-1	Monocytes	Ucenprubart	-0.927407
CD200REar-1_AGACAAAAGGCATGCA-1	Monocytes	Ucenprubart	-1.03201
CD200REar-1_AGACAAAAGTAATTGG-1	CD4+_T-cells	Ucenprubart	-1.03201
CD200REar-1_AGACAAATCTGTACAG-1	Macrophages	Ucenprubart	1.64056
CD200REar-1_AGACACTAGGTTTACC-1	CD4+_T-cells	Ucenprubart	-1.1432
CD200REar-1_AGACACTTCCTAGCCT-1	CD4+_T-cells	Ucenprubart	-0.403806
CD200REar-1_AGACACTTCGACGATT-1	Monocytes	Ucenprubart	-0.735117
CD200REar-1_AGACAGGAGGGTAGCT-1	CD8+_T-cells	Ucenprubart	-0.403806
CD200REar-1_AGACAGGGTTACACTG-1	Macrophages	Ucenprubart	2.23931
CD200REar-1_AGACCATAGCGGATCA-1	NK_cells	Ucenprubart	-1.03201
CD200REar-1_AGACCATGTATGGAGC-1	Monocytes	Ucenprubart	0.471606
CD200REar-1_AGACCATGTCGTTATG-1	Monocytes	Ucenprubart	0.604555
CD200REar-1_AGACCCGAGAGCCTGA-1	CD4+_T-cells	Ucenprubart	-0.927407
CD200REar-1_AGACCCGGTATGAGCG-1	Monocytes	Ucenprubart	1.021
CD200REar-1_AGAGAATAGGATGCGT-1	Monocytes	Ucenprubart	0.171331
CD200REar-1_AGAGAATGTAACAAGT-1	Tregs	Ucenprubart	-0.828648
CD200REar-1_AGAGAATGTCTTTATC-1	Gamma-delta_T-cells	Ucenprubart	-0.646287
CD200REar-1_AGAGAATGTGGAGGTT-1	CD4+_T-cells	Ucenprubart	-0.56171
CD200REar-1_AGAGAATTCGAAGAAT-1	CD8+_T-cells	Ucenprubart	0.471606
CD200REar-1_AGAGAGCAGTCCTGCG-1	CD4+_T-cells	Ucenprubart	0.327838
CD200REar-1_AGAGAGCCAGCGTGCT-1	CD4+_T-cells	Ucenprubart	-0.403806
CD200REar-1_AGAGAGCCATGAGAAT-1	Monocytes	Ucenprubart	0.225055
CD200REar-1_AGAGAGCGTTAACAGA-1	CD4+_T-cells	Ucenprubart	-0.0615528
CD200REar-1_AGAGAGCTCATCAGTG-1	Monocytes	Ucenprubart	0.327838
CD200REar-1_AGAGAGCTCATTTCGT-1	Basophils	Ucenprubart	3.46099
CD200REar-1_AGAGCAGTCACTGAAC-1	CD8+_T-cells	Ucenprubart	-1.03201
CD200REar-1_AGAGCAGTCTTCTGTA-1	CD8+_T-cells	Ucenprubart	-0.329848
CD200REar-1_AGATAGAAGCGTTACT-1	Tregs	Ucenprubart	-1.03201
CD200REar-1_AGATCCAGTTGAGTCT-1	Macrophages	Ucenprubart	1.5176
CD200REar-1_AGATGCTAGCTACTAC-1	Gamma-delta_T-cells	Ucenprubart	0.843755
CD200REar-1_AGATGCTAGTTGTAGA-1	CD4+_T-cells	Ucenprubart	-0.927407
CD200REar-1_AGCATCACAAGTGGGT-1	Monocytes	Ucenprubart	-0.646287
CD200REar-1_AGCATCATCGCCGAAC-1	Macrophages	Ucenprubart	-0.403806
CD200REar-1_AGCATCATCGCGTTTC-1	CD8+_T-cells	Ucenprubart	-0.927407
CD200REar-1_AGCCAATAGCAGTAAT-1	Macrophages	Ucenprubart	0.916798
CD200REar-1_AGCCACGAGCTTAGTC-1	CD4+_T-cells	Ucenprubart	0.115924
CD200REar-1_AGCCACGCATCATCCC-1	CD4+_T-cells	Ucenprubart	-0.735117
CD200REar-1_AGCCACGTCACGGGCT-1	Monocytes	Ucenprubart	0.424971
CD200REar-1_AGCCACGTCCCATACC-1	Tregs	Ucenprubart	-1.1432
CD200REar-1_AGCCAGCAGACTCATC-1	CD8+_T-cells	Ucenprubart	-1.1432
CD200REar-1_AGCCAGCAGGGACACT-1	CD8+_T-cells	Ucenprubart	-1.1432
CD200REar-1_AGCCAGCCAGAGGGTT-1	CD4+_T-cells	Ucenprubart	0.225055
CD200REar-1_AGCGATTAGCCGAACA-1	Gamma-delta_T-cells	Ucenprubart	-0.0615528
CD200REar-1_AGCGATTAGGCCTAGA-1	CD4+_T-cells	Ucenprubart	-1.03201
CD200REar-1_AGCGATTTCCACACCT-1	CD4+_T-cells	Ucenprubart	0.424971
CD200REar-1_AGCGCCAGTCTGTGCG-1	Macrophages	Ucenprubart	3.52757
CD200REar-1_AGCGCCATCGAACACT-1	Gamma-delta_T-cells	Ucenprubart	0.171331
CD200REar-1_AGCGCTGCAGATACCT-1	Tregs	Ucenprubart	-0.56171
CD200REar-1_AGCGCTGCATGGCTGC-1	CD4+_T-cells	Ucenprubart	0.806069
CD200REar-1_AGCGCTGTCAGACATC-1	Tregs	Ucenprubart	-1.26186
CD200REar-1_AGCGTATAGACCTTTG-1	Tregs	Ucenprubart	-0.646287
CD200REar-1_AGCGTATGTCTTCGAA-1	Monocytes	Ucenprubart	-0.56171
CD200REar-1_AGCGTCGAGAAGGTAG-1	Monocytes	Ucenprubart	-0.124906
CD200REar-1_AGCTACATCTCCTGCA-1	CD4+_T-cells	Ucenprubart	-1.1432
CD200REar-1_AGCTTCCAGACGTCGA-1	CD4+_T-cells	Ucenprubart	0.471606
CD200REar-1_AGCTTCCAGGCTAACG-1	Gamma-delta_T-cells	Ucenprubart	0.0587223
CD200REar-1_AGCTTCCCAGCACAGA-1	Macrophages	Ucenprubart	1.27211
CD200REar-1_AGCTTCCCATAATCGC-1	Tregs	Ucenprubart	-1.26186
CD200REar-1_AGCTTCCTCCTTCACG-1	Monocytes	Ucenprubart	0.471606
CD200REar-1_AGGAAATCAGCTCATA-1	Gamma-delta_T-cells	Ucenprubart	0.115924
CD200REar-1_AGGAAATTCCAGCAAT-1	CD4+_T-cells	Ucenprubart	-0.124906
CD200REar-1_AGGAATAGTGACAACG-1	CD4+_T-cells	Ucenprubart	-0.190614
CD200REar-1_AGGACGAAGCAAGTGC-1	CD4+_T-cells	Ucenprubart	1.68744
CD200REar-1_AGGACGACAGTAGGAC-1	Monocytes	Ucenprubart	0.806069
CD200REar-1_AGGACGAGTGGAACCA-1	CD8+_T-cells	Ucenprubart	-0.735117
CD200REar-1_AGGACGAGTTACCCAA-1	Gamma-delta_T-cells	Ucenprubart	-0.0615528
CD200REar-1_AGGAGGTGTTAGAGTA-1	CD4+_T-cells	Ucenprubart	-0.56171
CD200REar-1_AGGAGGTTCTGGTGCG-1	CD4+_T-cells	Ucenprubart	1.54288
CD200REar-1_AGGATAAAGAACTGAT-1	CD8+_T-cells	Ucenprubart	-0.646287
CD200REar-1_AGGATAAAGGTATTGA-1	CD8+_T-cells	Ucenprubart	-0.646287
CD200REar-1_AGGATAACAGCGACAA-1	CD4+_T-cells	Ucenprubart	-0.927407
CD200REar-1_AGGATAAGTACCATAC-1	Monocytes	Ucenprubart	0.171331
CD200REar-1_AGGATCTCATCAGTCA-1	Monocytes	Ucenprubart	-0.828648
CD200REar-1_AGGATCTTCAAAGGTA-1	Macrophages	Ucenprubart	1.15101
CD200REar-1_AGGCATTAGTCATCGT-1	CD4+_T-cells	Ucenprubart	-0.124906
CD200REar-1_AGGCATTGTATCAGGG-1	CD4+_T-cells	Ucenprubart	-0.25886
CD200REar-1_AGGCCACAGGTCACAG-1	Monocytes	Ucenprubart	-0.735117
CD200REar-1_AGGGAGTCAGGACATG-1	CD4+_T-cells	Ucenprubart	-0.927407
CD200REar-1_AGGGAGTCAGTTAAAG-1	Gamma-delta_T-cells	Ucenprubart	-0.000392376
CD200REar-1_AGGGAGTGTCGAACGA-1	Macrophages	Ucenprubart	1.59239
CD200REar-1_AGGGAGTGTGGGCTTC-1	CD4+_T-cells	Ucenprubart	-1.1432
CD200REar-1_AGGGCTCAGACAAGCC-1	Monocytes	Ucenprubart	0.327838
CD200REar-1_AGGGCTCTCTATCACT-1	CD4+_T-cells	Ucenprubart	-1.03201
CD200REar-1_AGGGCTCTCTTCGTGC-1	Monocytes	Ucenprubart	0.424971
CD200REar-1_AGGGTCCAGCTCTATG-1	CD4+_T-cells	Ucenprubart	-0.124906
CD200REar-1_AGGGTGAAGCCACAAG-1	GMP	Ucenprubart	-1.26186
CD200REar-1_AGGTCATCAGATCCTA-1	CD8+_T-cells	Ucenprubart	-1.03201
CD200REar-1_AGGTCATCAGCTAACT-1	Macrophages	Ucenprubart	2.28938
CD200REar-1_AGGTCTAGTCGGCCTA-1	Tregs	Ucenprubart	-0.927407
CD200REar-1_AGGTCTATCATCGACA-1	Tregs	Ucenprubart	-1.1432
CD200REar-1_AGGTGTTCACAAATCC-1	Tregs	Ucenprubart	-1.26186
CD200REar-1_AGGTGTTTCCATCTCG-1	Tregs	Ucenprubart	-1.1432
CD200REar-1_AGGTTACCATCACAGT-1	Monocytes	Ucenprubart	-0.927407
CD200REar-1_AGGTTACTCGTGGACC-1	CD8+_T-cells	Ucenprubart	-0.480995
CD200REar-1_AGGTTGTAGCCGTTAT-1	CD4+_T-cells	Ucenprubart	-0.329848
CD200REar-1_AGGTTGTGTACGTGAG-1	Monocytes	Ucenprubart	0.115924
CD200REar-1_AGGTTGTTCAGTGTCA-1	CD4+_T-cells	Ucenprubart	0.115924
CD200REar-1_AGGTTGTTCCTGGTCT-1	CD8+_T-cells	Ucenprubart	-0.124906
CD200REar-1_AGTAACCAGCGAAACC-1	Gamma-delta_T-cells	Ucenprubart	-0.403806
CD200REar-1_AGTAACCAGCGTACAG-1	Monocytes	Ucenprubart	-0.124906
CD200REar-1_AGTAACCCATTGAAAG-1	Macrophages	Ucenprubart	2.06135
CD200REar-1_AGTACTGAGGTACAGC-1	CD4+_T-cells	Ucenprubart	-0.56171
CD200REar-1_AGTACTGTCTTTCTAG-1	Macrophages	Ucenprubart	-0.927407
CD200REar-1_AGTAGTCGTAAGATCA-1	Macrophages	Ucenprubart	2.11664
CD200REar-1_AGTCATGGTTTCTATC-1	Monocytes	Ucenprubart	0.115924
CD200REar-1_AGTCATGTCCGTCAAA-1	CD4+_T-cells	Ucenprubart	0.517043
CD200REar-1_AGTCTCCCATCGATGT-1	Monocytes	Ucenprubart	-0.480995
CD200REar-1_AGTGACTAGACGGTTG-1	CD4+_T-cells	Ucenprubart	-0.329848
CD200REar-1_AGTGACTCACGCGCAT-1	CD8+_T-cells	Ucenprubart	-0.646287
CD200REar-1_AGTGACTTCGCCTAGG-1	Tregs	Ucenprubart	-0.56171
CD200REar-1_AGTGATCTCCTAGCTC-1	Monocytes	Ucenprubart	1.021
CD200REar-1_AGTGCCGAGCTGCGAA-1	Tregs	Ucenprubart	-0.927407
CD200REar-1_AGTGCCGCAACACTAC-1	CD4+_T-cells	Ucenprubart	-0.403806
CD200REar-1_AGTGCCGTCTTTCCGG-1	CD4+_T-cells	Ucenprubart	-0.735117
CD200REar-1_AGTGTTGAGATCACCT-1	CD4+_T-cells	Ucenprubart	-1.1432
CD200REar-1_AGTGTTGAGGGATCGT-1	CD4+_T-cells	Ucenprubart	0.728198
CD200REar-1_AGTGTTGAGTCTGCGC-1	Monocytes	Ucenprubart	-0.124906
CD200REar-1_AGTGTTGCAACCCTAA-1	Macrophages	Ucenprubart	0.0587223
CD200REar-1_AGTGTTGTCGAACCAT-1	Macrophages	Ucenprubart	0.916798
CD200REar-1_AGTTAGCTCAAACTGC-1	CD8+_T-cells	Ucenprubart	-1.03201
CD200REar-1_AGTTAGCTCGAAGCCC-1	Monocytes	Ucenprubart	-0.0615528
CD200REar-1_AGTTCCCAGAGGATCC-1	NK_cells	Ucenprubart	-1.1432
CD200REar-1_AGTTCCCTCCCTATTA-1	Macrophages	Ucenprubart	3.04184
CD200REar-1_AGTTCGAAGTCACACT-1	Macrophages	Ucenprubart	0.327838
CD200REar-1_AGTTCGACAAATAGCA-1	CD4+_T-cells	Ucenprubart	-1.03201
CD200REar-1_AGTTCGAGTAAGATAC-1	CD4+_T-cells	Ucenprubart	-0.927407
CD200REar-1_AGTTCGATCTGCTCTG-1	Tregs	Ucenprubart	-1.03201
CD200REar-1_ATACCGACAGCCATTA-1	CD4+_T-cells	Ucenprubart	-0.927407
CD200REar-1_ATACCGAGTATTTCCT-1	CD4+_T-cells	Ucenprubart	-0.56171
CD200REar-1_ATACCTTCACAGTATC-1	Tregs	Ucenprubart	-0.828648
CD200REar-1_ATACCTTGTGCGACAA-1	CD8+_T-cells	Ucenprubart	-1.26186
CD200REar-1_ATACCTTTCTAATTCC-1	Macrophages	Ucenprubart	-0.927407
CD200REar-1_ATACTTCAGCTTAGTC-1	Monocytes	Ucenprubart	0.225055
CD200REar-1_ATACTTCGTCATCAGT-1	CD4+_T-cells	Ucenprubart	-0.480995
CD200REar-1_ATAGACCCAAACAGGC-1	CD8+_T-cells	Ucenprubart	-0.828648
CD200REar-1_ATAGAGAAGTTACGAA-1	Macrophages	Ucenprubart	2.20512
CD200REar-1_ATAGAGATCCGACAGC-1	CD4+_T-cells	Ucenprubart	-0.0615528
CD200REar-1_ATAGGCTAGTTTGAGA-1	Monocytes	Ucenprubart	0.327838
CD200REar-1_ATAGGCTGTCTTGAGT-1	Macrophages	Ucenprubart	1.54288
CD200REar-1_ATAGGCTTCCAATCCC-1	CD8+_T-cells	Ucenprubart	-0.646287
CD200REar-1_ATATCCTCATGTCTAG-1	CD4+_T-cells	Ucenprubart	-1.03201
CD200REar-1_ATATCCTGTTCTGAGT-1	Monocytes	Ucenprubart	-0.124906
CD200REar-1_ATATCCTTCACCTCGT-1	CD4+_T-cells	Ucenprubart	-0.828648
CD200REar-1_ATATCCTTCCGATGTA-1	Macrophages	Ucenprubart	2.11664
CD200REar-1_ATATCCTTCTCGTCAC-1	Monocytes	Ucenprubart	0.728198
CD200REar-1_ATCACAGAGCGATGGT-1	DC	Ucenprubart	-1.26186
CD200REar-1_ATCACAGCAACGTTAC-1	CD8+_T-cells	Ucenprubart	-0.927407
CD200REar-1_ATCACTTCAGACCTAT-1	CD8+_T-cells	Ucenprubart	-1.1432
CD200REar-1_ATCACTTCATAGGCGA-1	Macrophages	Ucenprubart	-0.190614
CD200REar-1_ATCAGGTAGGTGCTGA-1	Macrophages	Ucenprubart	0.0587223
CD200REar-1_ATCATTCAGGAAGTGA-1	Monocytes	Ucenprubart	-0.329848
CD200REar-1_ATCATTCCAAACGGCA-1	CD4+_T-cells	Ucenprubart	-0.646287
CD200REar-1_ATCATTCCAGTAGATA-1	CD4+_T-cells	Ucenprubart	-0.927407
CD200REar-1_ATCATTCTCCTACCGT-1	CD8+_T-cells	Ucenprubart	0.0587223
CD200REar-1_ATCATTCTCTCCCATG-1	Macrophages	Ucenprubart	1.90484
CD200REar-1_ATCCACCCATCCGTTC-1	CD4+_T-cells	Ucenprubart	-0.480995
CD200REar-1_ATCCACCGTTTACTGG-1	Tregs	Ucenprubart	-1.26186
CD200REar-1_ATCCACCTCACAGAGG-1	CD4+_T-cells	Ucenprubart	-0.000392376
CD200REar-1_ATCCATTTCAACGAGG-1	B_cells	Ucenprubart	-0.480995
CD200REar-1_ATCCCTGCAAGATCCT-1	Monocytes	Ucenprubart	-0.480995
CD200REar-1_ATCCGTCAGCACGGAT-1	CD4+_T-cells	Ucenprubart	-0.0615528
CD200REar-1_ATCCGTCAGGTTGGAC-1	CD4+_T-cells	Ucenprubart	-0.25886
CD200REar-1_ATCCGTCCATCCGTTC-1	CD4+_T-cells	Ucenprubart	-0.56171
CD200REar-1_ATCCGTCGTAAGATTG-1	CD4+_T-cells	Ucenprubart	-0.735117
CD200REar-1_ATCCTATAGCATCCCG-1	Tregs	Ucenprubart	-1.38905
CD200REar-1_ATCGATGAGGCAGTCA-1	GMP	Ucenprubart	-1.03201
CD200REar-1_ATCGATGAGTCTCGTA-1	Tregs	Ucenprubart	-0.927407
CD200REar-1_ATCGATGAGTGATAAC-1	Gamma-delta_T-cells	Ucenprubart	-1.38905
CD200REar-1_ATCGCCTAGCTTAGTC-1	Macrophages	Ucenprubart	3.04184
CD200REar-1_ATCGCCTCACGTTGGC-1	CD4+_T-cells	Ucenprubart	0.115924
CD200REar-1_ATCGTAGCAAATCAGA-1	Monocytes	Ucenprubart	-0.0615528
CD200REar-1_ATCGTAGGTAATCAGA-1	CD8+_T-cells	Ucenprubart	-0.329848
CD200REar-1_ATCGTAGGTAGGACTG-1	CD4+_T-cells	Ucenprubart	0.0587223
CD200REar-1_ATCGTAGGTCGATTTG-1	Monocytes	Ucenprubart	0.843755
CD200REar-1_ATCGTCCGTCACCGAC-1	CD4+_T-cells	Ucenprubart	0.225055
CD200REar-1_ATCGTCCTCCCAAGTA-1	Monocytes	Ucenprubart	-0.480995
CD200REar-1_ATCTCTACAGCTGTTA-1	CD4+_T-cells	Ucenprubart	-1.26186
CD200REar-1_ATCTTCAGTTTACGTG-1	Monocytes	Ucenprubart	0.225055
CD200REar-1_ATCTTCATCGCTGACG-1	CD4+_T-cells	Ucenprubart	-0.190614
CD200REar-1_ATGAAAGAGCCTTCTC-1	Monocytes	Ucenprubart	-0.124906
CD200REar-1_ATGAAAGAGCTCATAC-1	Macrophages	Ucenprubart	1.96517
CD200REar-1_ATGAAAGCAATTGTGC-1	Tregs	Ucenprubart	-1.38905
CD200REar-1_ATGAAAGTCGCAGAGA-1	CD4+_T-cells	Ucenprubart	-0.124906
CD200REar-1_ATGACCAAGTCCCAAT-1	Macrophages	Ucenprubart	0.728198
CD200REar-1_ATGACCACAGAATCGG-1	CD4+_T-cells	Ucenprubart	-0.0615528
CD200REar-1_ATGACCATCGATCCAA-1	Monocytes	Ucenprubart	0.171331
CD200REar-1_ATGAGGGGTCGAACAG-1	Monocytes	Ucenprubart	-0.0615528
CD200REar-1_ATGAGGGGTGCAAGAC-1	CD4+_T-cells	Ucenprubart	1.05441
CD200REar-1_ATGAGGGTCCCATTTA-1	CD4+_T-cells	Ucenprubart	0.327838
CD200REar-1_ATGAGTCAGAGTCTTC-1	Gamma-delta_T-cells	Ucenprubart	-0.735117
CD200REar-1_ATGAGTCAGTCACGCC-1	Monocytes	Ucenprubart	-0.56171
CD200REar-1_ATGAGTCTCTTCTAAC-1	CD4+_T-cells	Ucenprubart	0.517043
CD200REar-1_ATGATCGAGACGGATC-1	CD4+_T-cells	Ucenprubart	-0.190614
CD200REar-1_ATGATCGTCACGGACC-1	Monocytes	Ucenprubart	-0.124906
CD200REar-1_ATGCATGCAACTGCCG-1	Monocytes	Ucenprubart	0.115924
CD200REar-1_ATGCATGCAATTGCGT-1	Monocytes	Ucenprubart	0.327838
CD200REar-1_ATGCATGTCGACGCTG-1	GMP	Ucenprubart	-0.480995
CD200REar-1_ATGCCTCCAAATACAG-1	CD4+_T-cells	Ucenprubart	-0.403806
CD200REar-1_ATGCGATAGGCATCGA-1	Gamma-delta_T-cells	Ucenprubart	-0.480995
CD200REar-1_ATGCGATCAAGATGTA-1	Monocytes	Ucenprubart	0.424971
CD200REar-1_ATGCGATCACTGGCGT-1	CD8+_T-cells	Ucenprubart	-1.03201
CD200REar-1_ATGCGATTCTACCTTA-1	Tregs	Ucenprubart	-1.03201
CD200REar-1_ATGGAGGGTAACAGGC-1	CD4+_T-cells	Ucenprubart	-1.1432
CD200REar-1_ATGGAGGGTCTCTCCA-1	CD4+_T-cells	Ucenprubart	-0.329848
CD200REar-1_ATGGAGGTCTAGCATG-1	CD4+_T-cells	Ucenprubart	-0.646287
CD200REar-1_ATGGATCAGCCTGTGC-1	CD4+_T-cells	Ucenprubart	-0.190614
CD200REar-1_ATGGATCTCTACACAG-1	CD4+_T-cells	Ucenprubart	-0.56171
CD200REar-1_ATGGGTTAGCCACCGT-1	Monocytes	Ucenprubart	0.115924
CD200REar-1_ATGGGTTCAAGGAGTC-1	CD4+_T-cells	Ucenprubart	-0.480995
CD200REar-1_ATGGTTGAGGAGGCAG-1	CD4+_T-cells	Ucenprubart	-0.0615528
CD200REar-1_ATGGTTGCACTCAAGT-1	CD8+_T-cells	Ucenprubart	0.277194
CD200REar-1_ATGGTTGTCACCTCTG-1	CD4+_T-cells	Ucenprubart	-0.190614
CD200REar-1_ATGTCCCAGAGCATAT-1	Monocytes	Ucenprubart	-0.000392376
CD200REar-1_ATGTCCCCAATTGCAC-1	CD8+_T-cells	Ucenprubart	-0.000392376
CD200REar-1_ATGTCCCTCGCCTCTA-1	Monocytes	Ucenprubart	-1.1432
CD200REar-1_ATGTCTTGTGTGCTTA-1	Monocytes	Ucenprubart	-0.403806
CD200REar-1_ATGTCTTTCACAGAGG-1	Macrophages	Ucenprubart	1.30113
CD200REar-1_ATGTCTTTCTCCGAGG-1	CD4+_T-cells	Ucenprubart	0.377072
CD200REar-1_ATTACCTAGGTAGCAC-1	CD4+_T-cells	Ucenprubart	-0.124906
CD200REar-1_ATTACCTAGTAACGTA-1	Monocytes	Ucenprubart	0.424971
CD200REar-1_ATTACCTTCATGCAGT-1	CD4+_T-cells	Ucenprubart	-0.927407
CD200REar-1_ATTCACTAGACCCGCT-1	Macrophages	Ucenprubart	-0.56171
CD200REar-1_ATTCACTAGTAGAGTT-1	Monocytes	Ucenprubart	1.82106
CD200REar-1_ATTCACTCAGCTGTGC-1	Monocytes	Ucenprubart	-1.1432
CD200REar-1_ATTCAGGAGTGCGTCC-1	Monocytes	Ucenprubart	-0.190614
CD200REar-1_ATTCAGGCAGTCGCAC-1	CD4+_T-cells	Ucenprubart	-0.25886
CD200REar-1_ATTCATCCACTACCCT-1	CD4+_T-cells	Ucenprubart	-0.735117
CD200REar-1_ATTCATCCATGGGAAC-1	Monocytes	Ucenprubart	-0.190614
CD200REar-1_ATTCATCTCGATGCAT-1	Monocytes	Ucenprubart	-0.000392376
CD200REar-1_ATTCATCTCTATACTC-1	CD4+_T-cells	Ucenprubart	0.0587223
CD200REar-1_ATTCCATAGGTAATCA-1	Monocytes	Ucenprubart	0.115924
CD200REar-1_ATTCCATCAATGCTCA-1	B_cells	Ucenprubart	-0.480995
CD200REar-1_ATTCCATGTCCAACGC-1	Macrophages	Ucenprubart	1.30113
CD200REar-1_ATTCCATGTGCGGATA-1	CD4+_T-cells	Ucenprubart	-1.03201
CD200REar-1_ATTCCATGTGGTCCCA-1	CD8+_T-cells	Ucenprubart	-0.329848
CD200REar-1_ATTCCATTCGTGGCTG-1	Monocytes	Ucenprubart	-0.403806
CD200REar-1_ATTCCCGGTCTTGCTC-1	Macrophages	Ucenprubart	-0.000392376
CD200REar-1_ATTCCCGTCCCGAATA-1	CD8+_T-cells	Ucenprubart	-0.927407
CD200REar-1_ATTCCTAAGCGGTAAC-1	CD4+_T-cells	Ucenprubart	-0.828648
CD200REar-1_ATTCCTAGTACGCTAT-1	CD4+_T-cells	Ucenprubart	0.377072
CD200REar-1_ATTCCTATCCTAAACG-1	CD4+_T-cells	Ucenprubart	-0.124906
CD200REar-1_ATTCCTATCGTCTCAC-1	CD8+_T-cells	Ucenprubart	-1.1432
CD200REar-1_ATTCTACCATGTGTCA-1	NK_cells	Ucenprubart	-0.927407
CD200REar-1_ATTCTACGTAGACAGC-1	CD8+_T-cells	Ucenprubart	-1.1432
CD200REar-1_ATTCTACGTGTCCACG-1	Macrophages	Ucenprubart	2.77547
CD200REar-1_ATTCTTGCAGCGTACC-1	CD4+_T-cells	Ucenprubart	-0.735117
CD200REar-1_ATTGGGTCAATTTCTC-1	CD8+_T-cells	Ucenprubart	-0.927407
CD200REar-1_ATTGGGTGTATACCCA-1	Tregs	Ucenprubart	-0.735117
CD200REar-1_ATTGTTCAGACCATGG-1	CD4+_T-cells	Ucenprubart	-0.646287
CD200REar-1_ATTGTTCAGCTCTTCC-1	Macrophages	Ucenprubart	1.71042
CD200REar-1_ATTGTTCTCCATCGTC-1	CD4+_T-cells	Ucenprubart	-1.26186
CD200REar-1_ATTTACCAGTTGTAGA-1	Macrophages	Ucenprubart	0.424971
CD200REar-1_ATTTACCGTCGTTTCC-1	CD4+_T-cells	Ucenprubart	-0.927407
CD200REar-1_ATTTACCGTGTTGATC-1	CD4+_T-cells	Ucenprubart	-0.927407
CD200REar-1_ATTTACCTCACCATCC-1	Monocytes	Ucenprubart	-0.403806
CD200REar-1_ATTTCACAGCTGACAG-1	Monocytes	Ucenprubart	-0.25886
CD200REar-1_ATTTCTGCAGCCCAGT-1	Monocytes	Ucenprubart	-0.56171
CD200REar-1_ATTTCTGCAGCGGTTC-1	Monocytes	Ucenprubart	-0.480995
CD200REar-1_ATTTCTGTCAACCGAT-1	CD8+_T-cells	Ucenprubart	-0.403806
CD200REar-1_ATTTCTGTCCACTTCG-1	CD4+_T-cells	Ucenprubart	-0.124906
CD200REar-1_CAAAGAAAGCAACTTC-1	Tregs	Ucenprubart	-1.26186
CD200REar-1_CAAAGAATCCGCACGA-1	Gamma-delta_T-cells	Ucenprubart	-0.124906
CD200REar-1_CAAAGAATCTAACGCA-1	Monocytes	Ucenprubart	-0.735117
CD200REar-1_CAAAGAATCTCGGTCT-1	CD8+_T-cells	Ucenprubart	-0.56171
CD200REar-1_CAACAACCATATACCG-1	Gamma-delta_T-cells	Ucenprubart	0.277194
CD200REar-1_CAACAACGTCGTAATC-1	CD4+_T-cells	Ucenprubart	0.115924
CD200REar-1_CAACAGTAGCCTAGGA-1	CD4+_T-cells	Ucenprubart	-0.000392376
CD200REar-1_CAACCTCAGCACCGAA-1	CD4+_T-cells	Ucenprubart	-0.735117
CD200REar-1_CAACCTCCACCAGCTG-1	CD4+_T-cells	Ucenprubart	-0.828648
CD200REar-1_CAACCTCCACTGGAAG-1	Basophils	Ucenprubart	2.44672
CD200REar-1_CAACCTCTCAAGTTGC-1	Macrophages	Ucenprubart	0.225055
CD200REar-1_CAACGATAGGCTAAAT-1	Macrophages	Ucenprubart	1.24261
CD200REar-1_CAACGGCCAACTAGAA-1	Gamma-delta_T-cells	Ucenprubart	0.115924
CD200REar-1_CAACGGCGTCGAACGA-1	Macrophages	Ucenprubart	1.18207
CD200REar-1_CAAGACTCAGAGAAAG-1	CD4+_T-cells	Ucenprubart	-0.735117
CD200REar-1_CAAGACTCAGTATACC-1	Macrophages	Ucenprubart	2.17026
CD200REar-1_CAAGACTGTCCCTGTT-1	Gamma-delta_T-cells	Ucenprubart	-0.927407
CD200REar-1_CAAGACTGTCTGTGAT-1	Monocytes	Ucenprubart	0.806069
CD200REar-1_CAAGACTGTTCGTGCG-1	Macrophages	Ucenprubart	0.115924
CD200REar-1_CAAGCTAAGTTAACGA-1	CD4+_T-cells	Ucenprubart	-0.735117
CD200REar-1_CAAGCTACACTGCTTC-1	DC	Ucenprubart	0.225055
CD200REar-1_CAAGGGACAAGTATCC-1	CD4+_T-cells	Ucenprubart	-0.927407
CD200REar-1_CAAGGGACATAAGCGG-1	CD8+_T-cells	Ucenprubart	-0.403806
CD200REar-1_CAATACGGTAGCTAAA-1	NK_cells	Ucenprubart	-1.1432
CD200REar-1_CAATACGGTATAGGAT-1	CD4+_T-cells	Ucenprubart	-0.927407
CD200REar-1_CAATACGGTGGACCTC-1	Monocytes	Ucenprubart	1.38545
CD200REar-1_CAATCGACATAGATGA-1	CD4+_T-cells	Ucenprubart	-0.25886
CD200REar-1_CAATCGAGTACGACAG-1	Macrophages	Ucenprubart	0.767563
CD200REar-1_CAATCGAGTACTAGCT-1	Monocytes	Ucenprubart	-0.124906
CD200REar-1_CAATCGAGTGCAGTGA-1	Macrophages	Ucenprubart	1.64056
CD200REar-1_CAATCGAGTTAGTTCG-1	Macrophages	Ucenprubart	2.04253
CD200REar-1_CAATGACAGAATTGTG-1	Macrophages	Ucenprubart	2.0235
CD200REar-1_CAATGACCAAACGTGG-1	CD8+_T-cells	Ucenprubart	-1.1432
CD200REar-1_CAATGACGTCACTCGG-1	Tregs	Ucenprubart	-0.828648
CD200REar-1_CAATGACGTCGAGTTT-1	CD4+_T-cells	Ucenprubart	1.11939
CD200REar-1_CAATGACGTGATATAG-1	Tregs	Ucenprubart	-0.828648
CD200REar-1_CAATTTCAGAGGTCGT-1	Macrophages	Ucenprubart	0.471606
CD200REar-1_CAATTTCCACGACGTC-1	CD4+_T-cells	Ucenprubart	-0.329848
CD200REar-1_CACAACAAGTCCCAAT-1	DC	Ucenprubart	-0.735117
CD200REar-1_CACAACAGTACTGCCG-1	DC	Ucenprubart	1.15101
CD200REar-1_CACAACATCACGGAGA-1	Monocytes	Ucenprubart	-0.56171
CD200REar-1_CACAACATCACTCCGT-1	CD4+_T-cells	Ucenprubart	0.115924
CD200REar-1_CACAACATCTGGGCAC-1	Monocytes	Ucenprubart	0.728198
CD200REar-1_CACACAAAGCCGGATA-1	CD4+_T-cells	Ucenprubart	-1.1432
CD200REar-1_CACACAAGTGTATACC-1	CD4+_T-cells	Ucenprubart	-0.927407
CD200REar-1_CACACAATCACCCTTG-1	CD8+_T-cells	Ucenprubart	-0.190614
CD200REar-1_CACACAATCCTTCTAA-1	Monocytes	Ucenprubart	-0.403806
CD200REar-1_CACAGATGTTAAGCAA-1	CD4+_T-cells	Ucenprubart	0.604555
CD200REar-1_CACAGATTCGTTATCT-1	CD4+_T-cells	Ucenprubart	-0.480995
CD200REar-1_CACAGGCGTTAGGCTT-1	Gamma-delta_T-cells	Ucenprubart	-1.03201
CD200REar-1_CACATGATCCTTACCG-1	Gamma-delta_T-cells	Ucenprubart	0.115924
CD200REar-1_CACATGATCTTGCGCT-1	CD4+_T-cells	Ucenprubart	-0.403806
CD200REar-1_CACCAAAGTATCGCTA-1	Tregs	Ucenprubart	-0.735117
CD200REar-1_CACCGTTTCGACCCAG-1	CD4+_T-cells	Ucenprubart	-1.03201
CD200REar-1_CACGAATAGTTAGAAC-1	Monocytes	Ucenprubart	0.471606
CD200REar-1_CACGGGTCACCTGCTT-1	CD4+_T-cells	Ucenprubart	-0.828648
CD200REar-1_CACGGGTGTAGACAAT-1	Monocytes	Ucenprubart	2.2223
CD200REar-1_CACGGGTGTAGATTAG-1	Macrophages	Ucenprubart	0.327838
CD200REar-1_CACGGGTGTCGGTAAG-1	CD4+_T-cells	Ucenprubart	0.646738
CD200REar-1_CACGTGGAGCATATGA-1	CD8+_T-cells	Ucenprubart	-0.828648
CD200REar-1_CACGTGGCACTCCGAG-1	CD4+_T-cells	Ucenprubart	-0.646287
CD200REar-1_CACGTGGCAGACTCTA-1	Tregs	Ucenprubart	-1.03201
CD200REar-1_CACGTTCCAGATACTC-1	CD8+_T-cells	Ucenprubart	-0.927407
CD200REar-1_CACGTTCGTCTGTCCT-1	B_cells	Ucenprubart	-1.1432
CD200REar-1_CACTGAAAGCACCAGA-1	Gamma-delta_T-cells	Ucenprubart	-0.124906
CD200REar-1_CACTGAAGTAGAGTTA-1	CD4+_T-cells	Ucenprubart	-0.0615528
CD200REar-1_CACTGGGAGGATGGCT-1	DC	Ucenprubart	-0.000392376
CD200REar-1_CACTGGGAGGTAAGTT-1	CD4+_T-cells	Ucenprubart	-0.735117
CD200REar-1_CACTGGGGTAAGGCTG-1	Macrophages	Ucenprubart	0.986941
CD200REar-1_CACTGGGTCGCCGTGA-1	Monocytes	Ucenprubart	-0.25886
CD200REar-1_CACTGTCAGGTTGGAC-1	Monocytes	Ucenprubart	-0.329848
CD200REar-1_CACTGTCCATACAGAA-1	Macrophages	Ucenprubart	1.59239
CD200REar-1_CACTGTCGTACAGAAT-1	CD4+_T-cells	Ucenprubart	-1.26186
CD200REar-1_CACTGTCGTAGGAGTC-1	CD4+_T-cells	Ucenprubart	-0.124906
CD200REar-1_CACTGTCGTTCGGACC-1	CD4+_T-cells	Ucenprubart	0.471606
CD200REar-1_CACTGTCTCACTCACC-1	Monocytes	Ucenprubart	1.84238
CD200REar-1_CACTTCGAGAGGTTAT-1	CD4+_T-cells	Ucenprubart	-1.03201
CD200REar-1_CACTTCGTCAGATGCT-1	CD4+_T-cells	Ucenprubart	-0.403806
CD200REar-1_CACTTCGTCGCCGATG-1	GMP	Ucenprubart	-0.828648
CD200REar-1_CAGAGCCGTAAGTTAG-1	Tregs	Ucenprubart	-0.646287
CD200REar-1_CAGAGCCGTTCTTCAT-1	CD8+_T-cells	Ucenprubart	-0.329848
CD200REar-1_CAGATACCAATGGCCC-1	CD4+_T-cells	Ucenprubart	-0.329848
CD200REar-1_CAGATACCATATTCGG-1	Gamma-delta_T-cells	Ucenprubart	-1.03201
CD200REar-1_CAGATCAAGCGAGGAG-1	Gamma-delta_T-cells	Ucenprubart	-0.828648
CD200REar-1_CAGATCAAGTAAATGC-1	CD4+_T-cells	Ucenprubart	-0.927407
CD200REar-1_CAGATCACATGGCGCT-1	Gamma-delta_T-cells	Ucenprubart	-0.828648
CD200REar-1_CAGCACGAGCGGATCA-1	Gamma-delta_T-cells	Ucenprubart	1.15101
CD200REar-1_CAGCACGAGTCACGCC-1	Macrophages	Ucenprubart	-0.480995
CD200REar-1_CAGCACGGTCAGACGA-1	Gamma-delta_T-cells	Ucenprubart	0.377072
CD200REar-1_CAGCACGGTTCTTGCC-1	CD4+_T-cells	Ucenprubart	-0.124906
CD200REar-1_CAGCGTGAGACCAGCA-1	GMP	Ucenprubart	-1.03201
CD200REar-1_CAGCGTGAGCGCTTCG-1	CD4+_T-cells	Ucenprubart	-0.0615528
CD200REar-1_CAGCGTGGTTACGGAG-1	Macrophages	Ucenprubart	0.986941
CD200REar-1_CAGCGTGTCTGAGGTT-1	CD4+_T-cells	Ucenprubart	-0.25886
CD200REar-1_CAGGCCACATGACAGG-1	Monocytes	Ucenprubart	0.377072
CD200REar-1_CAGGCCAGTGTGGTCC-1	Gamma-delta_T-cells	Ucenprubart	-0.646287
CD200REar-1_CAGGCCATCTACACAG-1	Tregs	Ucenprubart	-0.56171
CD200REar-1_CAGGGCTAGCCATCCG-1	CD4+_T-cells	Ucenprubart	-0.646287
CD200REar-1_CAGGGCTCACGATAGG-1	CD8+_T-cells	Ucenprubart	-0.480995
CD200REar-1_CAGGGCTTCTCCGCAT-1	Monocytes	Ucenprubart	-0.25886
CD200REar-1_CAGGTATGTAACATAG-1	Monocytes	Ucenprubart	-0.25886
CD200REar-1_CAGGTATTCCTGTTAT-1	Monocytes	Ucenprubart	-0.480995
CD200REar-1_CAGGTATTCGGAGTGA-1	CD8+_T-cells	Ucenprubart	-0.735117
CD200REar-1_CAGTTAGAGCGACCCT-1	Monocytes	Ucenprubart	0.327838
CD200REar-1_CAGTTAGTCATTGTTC-1	Monocytes	Ucenprubart	0.517043
CD200REar-1_CAGTTCCAGACGACGT-1	CD4+_T-cells	Ucenprubart	-0.828648
CD200REar-1_CAGTTCCTCACGGGAA-1	CD4+_T-cells	Ucenprubart	-0.735117
CD200REar-1_CATAAGCAGAACTCCT-1	Gamma-delta_T-cells	Ucenprubart	-0.56171
CD200REar-1_CATAAGCAGCGACAGT-1	Tregs	Ucenprubart	-0.828648
CD200REar-1_CATAAGCCAAGTTCCA-1	Tregs	Ucenprubart	-1.03201
CD200REar-1_CATACAGCAACACAGG-1	Macrophages	Ucenprubart	0.471606
CD200REar-1_CATACAGTCCATAAGC-1	CD4+_T-cells	Ucenprubart	-0.124906
CD200REar-1_CATACCCAGGTATCTC-1	Monocytes	Ucenprubart	-0.190614
CD200REar-1_CATACCCCAGCTTTCC-1	CD4+_T-cells	Ucenprubart	-0.56171
CD200REar-1_CATACCCTCCGGCAGT-1	Monocytes	Ucenprubart	0.377072
CD200REar-1_CATAGACGTTTCCAAG-1	Macrophages	Ucenprubart	1.15101
CD200REar-1_CATAGACTCTCTTAAC-1	CD8+_T-cells	Ucenprubart	-1.1432
CD200REar-1_CATCAAGGTGGAGAAA-1	CD4+_T-cells	Ucenprubart	-0.480995
CD200REar-1_CATCCACCAGCCCACA-1	CD4+_T-cells	Ucenprubart	-0.735117
CD200REar-1_CATCCCATCCGATCTC-1	CD8+_T-cells	Ucenprubart	-1.26186
CD200REar-1_CATCCGTAGGTACAAT-1	Monocytes	Ucenprubart	-0.403806
CD200REar-1_CATCCGTCATCAGCGC-1	CD4+_T-cells	Ucenprubart	-0.403806
CD200REar-1_CATCCGTTCTCCCATG-1	CD8+_T-cells	Ucenprubart	-0.646287
CD200REar-1_CATCGGGCAGACCGCT-1	Macrophages	Ucenprubart	1.11939
CD200REar-1_CATCGTCCACGCGCAT-1	CD4+_T-cells	Ucenprubart	-1.1432
CD200REar-1_CATGAGTAGTCTGGTT-1	Tregs	Ucenprubart	-0.927407
CD200REar-1_CATGAGTAGTGGTCAG-1	Macrophages	Ucenprubart	-0.000392376
CD200REar-1_CATGAGTGTACAGGTG-1	Gamma-delta_T-cells	Ucenprubart	-0.927407
CD200REar-1_CATGAGTGTGCAGTGA-1	CD4+_T-cells	Ucenprubart	-0.828648
CD200REar-1_CATGCAATCGAGATAA-1	Monocytes	Ucenprubart	0.0587223
CD200REar-1_CATGCAATCTATACTC-1	Macrophages	Ucenprubart	0.377072
CD200REar-1_CATGCCTCAAAGAGTT-1	Monocytes	Ucenprubart	0.277194
CD200REar-1_CATGCCTCAGCTACTA-1	Gamma-delta_T-cells	Ucenprubart	-0.735117
CD200REar-1_CATGCGGAGAATCCCT-1	Monocytes	Ucenprubart	-1.03201
CD200REar-1_CATGCTCAGCCTCAAT-1	Monocytes	Ucenprubart	-0.0615528
CD200REar-1_CATGCTCAGTACAGAT-1	Gamma-delta_T-cells	Ucenprubart	-0.329848
CD200REar-1_CATGCTCGTATCGATC-1	CD4+_T-cells	Ucenprubart	-0.927407
CD200REar-1_CATGCTCTCCGCGGAT-1	Tregs	Ucenprubart	-1.03201
CD200REar-1_CATGGATGTGACCTGC-1	Tregs	Ucenprubart	-0.735117
CD200REar-1_CATGGTACAACGATTC-1	CD4+_T-cells	Ucenprubart	-1.03201
CD200REar-1_CATGGTACAGACTGCC-1	Macrophages	Ucenprubart	1.0872
CD200REar-1_CATGGTATCGCAGTTA-1	CD8+_T-cells	Ucenprubart	-0.646287
CD200REar-1_CATTCATAGGTATCTC-1	CD8+_T-cells	Ucenprubart	-0.190614
CD200REar-1_CATTCATAGTAATCCC-1	Monocytes	Ucenprubart	0.424971
CD200REar-1_CATTCATGTAACATCC-1	CD4+_T-cells	Ucenprubart	-0.735117
CD200REar-1_CATTCATGTACACGCC-1	CD4+_T-cells	Ucenprubart	-0.124906
CD200REar-1_CATTCCGCACGGAAGT-1	Gamma-delta_T-cells	Ucenprubart	-0.0615528
CD200REar-1_CATTCCGGTAGGAGGG-1	Macrophages	Ucenprubart	1.30113
CD200REar-1_CATTCCGGTCTGTAAC-1	CD4+_T-cells	Ucenprubart	-0.927407
CD200REar-1_CATTCTAAGGGCAGTT-1	Tregs	Ucenprubart	-0.927407
CD200REar-1_CATTCTAAGTTCCATG-1	Monocytes	Ucenprubart	0.171331
CD200REar-1_CATTGAGTCGTCCATC-1	CD4+_T-cells	Ucenprubart	-1.1432
CD200REar-1_CATTGCCAGAAGGTAG-1	Macrophages	Ucenprubart	0.952218
CD200REar-1_CATTGCCTCAGCTTGA-1	CD4+_T-cells	Ucenprubart	-0.190614
CD200REar-1_CATTGTTAGCGTCTCG-1	Tregs	Ucenprubart	-0.735117
CD200REar-1_CATTGTTTCCTGATAG-1	CD4+_T-cells	Ucenprubart	-1.03201
CD200REar-1_CATTTCACATTGAGCT-1	DC	Ucenprubart	0.646738
CD200REar-1_CATTTCATCACCGCTT-1	CD8+_T-cells	Ucenprubart	-0.735117
CD200REar-1_CATTTCATCGCTAATG-1	CD4+_T-cells	Ucenprubart	-0.190614
CD200REar-1_CCAAGCGCATGACCCG-1	CD4+_T-cells	Ucenprubart	-0.403806
CD200REar-1_CCAAGCGGTTCTAAGC-1	CD4+_T-cells	Ucenprubart	1.71042
CD200REar-1_CCAATGAAGGATTTGA-1	Gamma-delta_T-cells	Ucenprubart	-1.26186
CD200REar-1_CCAATGACATTGACTG-1	Monocytes	Ucenprubart	0.424971
CD200REar-1_CCAATGAGTCCCAAAT-1	Tregs	Ucenprubart	-1.03201
CD200REar-1_CCAATGAGTGACACAG-1	CD8+_T-cells	Ucenprubart	-0.828648
CD200REar-1_CCAATTTCAATTGTGC-1	Monocytes	Ucenprubart	0.604555
CD200REar-1_CCACAAACACTCCGGA-1	Monocytes	Ucenprubart	0.277194
CD200REar-1_CCACAAACAGCTGTGC-1	Gamma-delta_T-cells	Ucenprubart	0.517043
CD200REar-1_CCACACTGTTGCATCA-1	CD4+_T-cells	Ucenprubart	0.277194
CD200REar-1_CCACACTTCAAGAGTA-1	CD4+_T-cells	Ucenprubart	-0.25886
CD200REar-1_CCACCATCACGGTAGA-1	CD4+_T-cells	Ucenprubart	-0.828648
CD200REar-1_CCACCATGTATCAAGA-1	Tregs	Ucenprubart	-0.735117
CD200REar-1_CCACCATGTTCCTTGC-1	CD8+_T-cells	Ucenprubart	-0.190614
CD200REar-1_CCACCATTCCCAGCGA-1	Macrophages	Ucenprubart	1.46592
CD200REar-1_CCACGAGAGGAAGAAC-1	CD8+_T-cells	Ucenprubart	-0.927407
CD200REar-1_CCACGAGGTCCAGGTC-1	CD4+_T-cells	Ucenprubart	-0.480995
CD200REar-1_CCACGAGTCAGTGTGT-1	CD4+_T-cells	Ucenprubart	0.115924
CD200REar-1_CCACGTTAGTGGACTG-1	CD8+_T-cells	Ucenprubart	-1.38905
CD200REar-1_CCACGTTCAAATGCGG-1	CD4+_T-cells	Ucenprubart	-0.927407
CD200REar-1_CCACGTTGTACACTCA-1	Monocytes	Ucenprubart	-0.735117
CD200REar-1_CCACTTGAGGAATCGC-1	Monocytes	Ucenprubart	-0.329848
CD200REar-1_CCACTTGTCCACGTGG-1	Monocytes	Ucenprubart	-0.828648
CD200REar-1_CCACTTGTCTTTCGAT-1	CD4+_T-cells	Ucenprubart	-0.403806
CD200REar-1_CCATAAGTCGGACCAC-1	Macrophages	Ucenprubart	0.687937
CD200REar-1_CCATCACAGCCATGCC-1	Monocytes	Ucenprubart	-0.329848
CD200REar-1_CCATCACGTATGCTTG-1	CD8+_T-cells	Ucenprubart	-0.646287
CD200REar-1_CCATCACTCATCAGTG-1	Monocytes	Ucenprubart	-0.403806
CD200REar-1_CCCAACTAGAGATGCC-1	Gamma-delta_T-cells	Ucenprubart	-0.25886
CD200REar-1_CCCAACTAGATCCCGC-1	CD4+_T-cells	Ucenprubart	-0.329848
CD200REar-1_CCCAACTCAGCGTACC-1	CD4+_T-cells	Ucenprubart	0.56134
CD200REar-1_CCCAACTTCACCGACG-1	Tregs	Ucenprubart	-1.03201
CD200REar-1_CCCATTGCACTTTAGG-1	CD8+_T-cells	Ucenprubart	-0.56171
CD200REar-1_CCCGAAGTCTTTGCAT-1	Macrophages	Ucenprubart	-0.329848
CD200REar-1_CCCGGAAAGATTTGCC-1	CD4+_T-cells	Ucenprubart	0.56134
CD200REar-1_CCCGGAAGTTGTAAAG-1	Monocytes	Ucenprubart	1.32969
CD200REar-1_CCCGGAATCACCATAG-1	CD4+_T-cells	Ucenprubart	-0.329848
CD200REar-1_CCCTAACGTCTGTGAT-1	CD4+_T-cells	Ucenprubart	-0.828648
CD200REar-1_CCCTCAACATAAGCGG-1	Tregs	Ucenprubart	-1.26186
CD200REar-1_CCCTCAAGTTGAGGAC-1	CD8+_T-cells	Ucenprubart	0.277194
CD200REar-1_CCCTCTCAGACAACAT-1	CD4+_T-cells	Ucenprubart	-0.480995
CD200REar-1_CCCTCTCCAGACCGCT-1	CD8+_T-cells	Ucenprubart	-0.56171
CD200REar-1_CCCTCTCGTTGGTACT-1	Macrophages	Ucenprubart	1.11939
CD200REar-1_CCCTCTCTCCGTACGG-1	CD4+_T-cells	Ucenprubart	-0.828648
CD200REar-1_CCCTCTCTCTGGACCG-1	CD4+_T-cells	Ucenprubart	-0.124906
CD200REar-1_CCCTGATTCACCCATC-1	Tregs	Ucenprubart	0.327838
CD200REar-1_CCCTTAGAGGGACAGG-1	CD4+_T-cells	Ucenprubart	-0.403806
CD200REar-1_CCGAACGAGGTACTGG-1	Monocytes	Ucenprubart	0.646738
CD200REar-1_CCGAACGAGTACCATC-1	CD8+_T-cells	Ucenprubart	-1.03201
CD200REar-1_CCGAACGCAACGTATC-1	Monocytes	Ucenprubart	-0.25886
CD200REar-1_CCGAACGCAAGTGTCT-1	Tregs	Ucenprubart	-1.03201
CD200REar-1_CCGAACGGTCGCGTCA-1	CD4+_T-cells	Ucenprubart	-0.0615528
CD200REar-1_CCGAACGTCAAAGACA-1	Monocytes	Ucenprubart	-0.124906
CD200REar-1_CCGATCTGTCGGCACT-1	CD4+_T-cells	Ucenprubart	-0.56171
CD200REar-1_CCGATGGGTGGTCAAG-1	Tregs	Ucenprubart	-1.03201
CD200REar-1_CCGCAAGGTAGGACTG-1	Tregs	Ucenprubart	-1.1432
CD200REar-1_CCGCAAGGTGTCGATT-1	Tregs	Ucenprubart	-1.1432
CD200REar-1_CCGGGTACACTGATTG-1	Tregs	Ucenprubart	-1.26186
CD200REar-1_CCGGTAGCAGAGGTTG-1	Macrophages	Ucenprubart	1.75551
CD200REar-1_CCGGTAGTCACTTCTA-1	Tregs	Ucenprubart	-1.1432
CD200REar-1_CCGGTAGTCAGACATC-1	Tregs	Ucenprubart	-0.646287
CD200REar-1_CCGGTAGTCCATAGAC-1	Tregs	Ucenprubart	-1.38905
CD200REar-1_CCGGTGACACCGTCTT-1	Monocytes	Ucenprubart	0.604555
CD200REar-1_CCGGTGATCATACAGC-1	CD4+_T-cells	Ucenprubart	-0.56171
CD200REar-1_CCGGTGATCTCGAACA-1	CD4+_T-cells	Ucenprubart	0.0587223
CD200REar-1_CCGTGAGAGTTGGGAC-1	Macrophages	Ucenprubart	-0.124906
CD200REar-1_CCGTGAGCAGTAGTGG-1	CD4+_T-cells	Ucenprubart	0.377072
CD200REar-1_CCGTTCACAGGAGACT-1	CD4+_T-cells	Ucenprubart	-0.000392376
CD200REar-1_CCGTTCATCTGACAGT-1	CD4+_T-cells	Ucenprubart	0.0587223
CD200REar-1_CCTAACCGTTATCCAG-1	Tregs	Ucenprubart	-1.26186
CD200REar-1_CCTAAGAAGACCTGGA-1	CD8+_T-cells	Ucenprubart	-0.403806
CD200REar-1_CCTAAGATCTTGCGCT-1	CD8+_T-cells	Ucenprubart	-1.1432
CD200REar-1_CCTACGTAGCGTTCAT-1	Tregs	Ucenprubart	-1.03201
CD200REar-1_CCTACGTAGGGTAGCT-1	CD8+_T-cells	Ucenprubart	-0.25886
CD200REar-1_CCTATCGCAAGCGCAA-1	Basophils	Ucenprubart	2.52044
CD200REar-1_CCTCAACAGTGGTGGT-1	CD4+_T-cells	Ucenprubart	0.0587223
CD200REar-1_CCTCACAAGATGCTTC-1	CD4+_T-cells	Ucenprubart	-1.38905
CD200REar-1_CCTCACACACGTACTA-1	Monocytes	Ucenprubart	0.880654
CD200REar-1_CCTCACACAGGTTCGC-1	CD4+_T-cells	Ucenprubart	-0.190614
CD200REar-1_CCTCAGTAGTTGCTGT-1	Tregs	Ucenprubart	-1.03201
CD200REar-1_CCTCAGTGTTGGTAGG-1	CD8+_T-cells	Ucenprubart	-0.927407
CD200REar-1_CCTCATGCACATGGTT-1	Monocytes	Ucenprubart	-1.1432
CD200REar-1_CCTCATGTCCTCAGGG-1	CD4+_T-cells	Ucenprubart	-0.56171
CD200REar-1_CCTCCAACAGGAGGTT-1	Macrophages	Ucenprubart	0.277194
CD200REar-1_CCTCCTCCAAATACAG-1	CD4+_T-cells	Ucenprubart	-0.0615528
CD200REar-1_CCTCCTCGTACTCGAT-1	CD4+_T-cells	Ucenprubart	0.327838
CD200REar-1_CCTCCTCTCATTACCT-1	Tregs	Ucenprubart	-1.26186
CD200REar-1_CCTCTAGAGCTACGTT-1	Monocytes	Ucenprubart	-0.0615528
CD200REar-1_CCTCTAGTCGAGAAGC-1	Tregs	Ucenprubart	-1.26186
CD200REar-1_CCTCTAGTCGTAGCTA-1	CD8+_T-cells	Ucenprubart	-1.03201
CD200REar-1_CCTCTCCAGGTGCGAT-1	CD8+_T-cells	Ucenprubart	0.171331
CD200REar-1_CCTCTCCAGTATGAAC-1	Macrophages	Ucenprubart	2.15257
CD200REar-1_CCTCTCCCACGTTGGC-1	CD4+_T-cells	Ucenprubart	-0.56171
CD200REar-1_CCTCTCCGTACCCGCA-1	Tregs	Ucenprubart	-1.03201
CD200REar-1_CCTCTCCGTGCACATT-1	CD4+_T-cells	Ucenprubart	-0.735117
CD200REar-1_CCTCTCCTCCATCTCG-1	CD4+_T-cells	Ucenprubart	1.68744
CD200REar-1_CCTGCATCACAGAGCA-1	CD4+_T-cells	Ucenprubart	-0.828648
CD200REar-1_CCTGCATGTGAATGTA-1	CD4+_T-cells	Ucenprubart	-0.646287
CD200REar-1_CCTGTTGGTCCAAAGG-1	CD4+_T-cells	Ucenprubart	-1.03201
CD200REar-1_CCTGTTGTCTACCAGA-1	Tregs	Ucenprubart	-1.38905
CD200REar-1_CCTTCAGGTGTATCCA-1	CD4+_T-cells	Ucenprubart	-0.190614
CD200REar-1_CCTTCAGGTTGCCTAA-1	CD8+_T-cells	Ucenprubart	-0.480995
CD200REar-1_CCTTGTGAGCAACCAG-1	Basophils	Ucenprubart	2.57727
CD200REar-1_CCTTGTGCACCACATA-1	CD4+_T-cells	Ucenprubart	-0.927407
CD200REar-1_CGAAGGAAGAACCGCA-1	CD4+_T-cells	Ucenprubart	-0.480995
CD200REar-1_CGAAGGAAGTGTTGTC-1	CD4+_T-cells	Ucenprubart	-1.1432
CD200REar-1_CGAAGGACATTAAAGG-1	Monocytes	Ucenprubart	0.277194
CD200REar-1_CGAAGGATCAAGAGTA-1	Gamma-delta_T-cells	Ucenprubart	0.0587223
CD200REar-1_CGAAGGATCCCGTTGT-1	Macrophages	Ucenprubart	2.54908
CD200REar-1_CGAAGGATCGCTACAA-1	CD4+_T-cells	Ucenprubart	-0.124906
CD200REar-1_CGAAGTTAGTGTACAA-1	Monocytes	Ucenprubart	1.46592
CD200REar-1_CGAAGTTCAATACCTG-1	CD4+_T-cells	Ucenprubart	-0.124906
CD200REar-1_CGAAGTTGTGAATGAT-1	CD8+_T-cells	Ucenprubart	-0.25886
CD200REar-1_CGAAGTTTCTGGCTGG-1	Macrophages	Ucenprubart	-0.000392376
CD200REar-1_CGAATTGCAGGTTACT-1	CD4+_T-cells	Ucenprubart	-0.0615528
CD200REar-1_CGAATTGGTTTACCTT-1	CD8+_T-cells	Ucenprubart	-1.03201
CD200REar-1_CGAATTGTCATCGGGC-1	Macrophages	Ucenprubart	-0.403806
CD200REar-1_CGAATTGTCCTTACCG-1	Monocytes	Ucenprubart	0.56134
CD200REar-1_CGACAGCCAAGGTCAG-1	Macrophages	Ucenprubart	2.07997
CD200REar-1_CGACAGCTCGTGTGGC-1	CD4+_T-cells	Ucenprubart	0.56134
CD200REar-1_CGAGAAGCATTCACAG-1	CD4+_T-cells	Ucenprubart	0.171331
CD200REar-1_CGAGAAGTCACTCCGT-1	Tregs	Ucenprubart	-0.403806
CD200REar-1_CGAGAAGTCAGGGTAG-1	Gamma-delta_T-cells	Ucenprubart	-1.03201
CD200REar-1_CGAGGAAAGCCGTCGT-1	Gamma-delta_T-cells	Ucenprubart	-0.329848
CD200REar-1_CGAGGAAGTCCTGGTG-1	CD8+_T-cells	Ucenprubart	-0.927407
CD200REar-1_CGAGGCTCATGCCGCA-1	Monocytes	Ucenprubart	0.171331
CD200REar-1_CGAGGCTTCCTGTAGA-1	Monocytes	Ucenprubart	0.277194
CD200REar-1_CGAGTGCAGTGGCGAT-1	Macrophages	Ucenprubart	0.646738
CD200REar-1_CGAGTGCGTAGATCCT-1	CD8+_T-cells	Ucenprubart	-0.329848
CD200REar-1_CGAGTTAAGACCACGA-1	CD4+_T-cells	Ucenprubart	-0.124906
CD200REar-1_CGAGTTAAGTACGAGC-1	CD8+_T-cells	Ucenprubart	-0.927407
CD200REar-1_CGAGTTACAGCGTGAA-1	CD4+_T-cells	Ucenprubart	0.728198
CD200REar-1_CGAGTTAGTGCGAGTA-1	Monocytes	Ucenprubart	0.225055
CD200REar-1_CGATCGGCAATGTCAC-1	CD8+_T-cells	Ucenprubart	-0.0615528
CD200REar-1_CGATCGGGTAGCCAGA-1	CD4+_T-cells	Ucenprubart	-0.403806
CD200REar-1_CGATGCGAGGTAGGCT-1	Monocytes	Ucenprubart	0.952218
CD200REar-1_CGATGCGCAAACACCT-1	CD8+_T-cells	Ucenprubart	-1.03201
CD200REar-1_CGATGGCAGCGAGTCA-1	CD8+_T-cells	Ucenprubart	-1.03201
CD200REar-1_CGATGGCGTGTCTTAG-1	CD4+_T-cells	Ucenprubart	-0.124906
CD200REar-1_CGATGGCGTGTTCCAA-1	Tregs	Ucenprubart	-1.26186
CD200REar-1_CGATGGCTCACGAACT-1	Monocytes	Ucenprubart	0.327838
CD200REar-1_CGATGGCTCTCACGAA-1	CD4+_T-cells	Ucenprubart	-0.329848
CD200REar-1_CGATGGCTCTGGTTGA-1	Macrophages	Ucenprubart	2.1347
CD200REar-1_CGCAGGTCACAAACGG-1	CD4+_T-cells	Ucenprubart	-0.329848
CD200REar-1_CGCAGGTCAGTTGGTT-1	CD4+_T-cells	Ucenprubart	0.806069
CD200REar-1_CGCAGGTGTACCTATG-1	Gamma-delta_T-cells	Ucenprubart	0.115924
CD200REar-1_CGCAGGTTCCCTTCCC-1	Tregs	Ucenprubart	-0.927407
CD200REar-1_CGCATAAGTCATCACA-1	CD8+_T-cells	Ucenprubart	0.471606
CD200REar-1_CGCATAAGTCGTACTA-1	CD4+_T-cells	Ucenprubart	-0.828648
CD200REar-1_CGCATGGAGAACGCGT-1	CD8+_T-cells	Ucenprubart	-0.828648
CD200REar-1_CGCATGGCAACGGTAG-1	Tregs	Ucenprubart	-1.03201
CD200REar-1_CGCATGGGTTCCCACT-1	CD4+_T-cells	Ucenprubart	-0.25886
CD200REar-1_CGCATGGTCACTCACC-1	CD4+_T-cells	Ucenprubart	0.225055
CD200REar-1_CGCCAGAAGAAGCCAC-1	CD4+_T-cells	Ucenprubart	-0.124906
CD200REar-1_CGCCAGACAGTAACCT-1	Gamma-delta_T-cells	Ucenprubart	0.843755
CD200REar-1_CGCCAGAGTGAGTTGG-1	Macrophages	Ucenprubart	1.77763
CD200REar-1_CGCCAGAGTTGTATGC-1	CD8+_T-cells	Ucenprubart	-0.646287
CD200REar-1_CGCCATTCACGCTGCA-1	Macrophages	Ucenprubart	2.18777
CD200REar-1_CGCGTGAAGCGGATCA-1	CD4+_T-cells	Ucenprubart	-0.403806
CD200REar-1_CGCGTGAGTGAGATAT-1	CD4+_T-cells	Ucenprubart	-0.403806
CD200REar-1_CGGAACCAGACTCGAG-1	Monocytes	Ucenprubart	-0.124906
CD200REar-1_CGGAACCAGTGACCTT-1	Monocytes	Ucenprubart	0.471606
CD200REar-1_CGGAACCGTCTTGCTC-1	Monocytes	Ucenprubart	0.115924
CD200REar-1_CGGAACCTCTACACTT-1	Monocytes	Ucenprubart	-0.403806
CD200REar-1_CGGAATTGTCTCTCAC-1	CD4+_T-cells	Ucenprubart	0.171331
CD200REar-1_CGGAATTTCGAGAACG-1	CD4+_T-cells	Ucenprubart	-0.646287
CD200REar-1_CGGACACCATACCAGT-1	Gamma-delta_T-cells	Ucenprubart	-1.1432
CD200REar-1_CGGCAGTCAACCTATG-1	CD4+_T-cells	Ucenprubart	0.115924
CD200REar-1_CGGCAGTTCTCTCGAC-1	Macrophages	Ucenprubart	1.61664
CD200REar-1_CGGGCATTCTGAGCAT-1	Macrophages	Ucenprubart	1.49195
CD200REar-1_CGGGTGTGTCAGGTGA-1	CD4+_T-cells	Ucenprubart	-0.329848
CD200REar-1_CGGTCAGAGTTACTCG-1	Macrophages	Ucenprubart	3.7208
CD200REar-1_CGGTCAGGTGTTCATG-1	Macrophages	Ucenprubart	0.806069
CD200REar-1_CGTAAGTAGAATTTGG-1	CD8+_T-cells	Ucenprubart	-0.927407
CD200REar-1_CGTAAGTGTGCGAACA-1	CD4+_T-cells	Ucenprubart	-0.403806
CD200REar-1_CGTAATGAGAACAAGG-1	CD4+_T-cells	Ucenprubart	-0.0615528
CD200REar-1_CGTAATGGTACCAATC-1	CD8+_T-cells	Ucenprubart	-0.329848
CD200REar-1_CGTCAAAGTCGCTTAA-1	Monocytes	Ucenprubart	0.277194
CD200REar-1_CGTCAAATCTATACTC-1	CD4+_T-cells	Ucenprubart	-0.735117
CD200REar-1_CGTCCATAGGACAAGA-1	CD8+_T-cells	Ucenprubart	-0.735117
CD200REar-1_CGTCCATCAATATCCG-1	CD4+_T-cells	Ucenprubart	-0.735117
CD200REar-1_CGTCCATCATCCAACA-1	Gamma-delta_T-cells	Ucenprubart	-1.1432
CD200REar-1_CGTCCATTCCGACATA-1	Monocytes	Ucenprubart	-0.480995
CD200REar-1_CGTGAATAGCGTCAAG-1	Monocytes	Ucenprubart	-0.735117
CD200REar-1_CGTGCTTGTCGATTAC-1	Tregs	Ucenprubart	-1.26186
CD200REar-1_CGTGCTTTCCTACTGC-1	Monocytes	Ucenprubart	0.424971
CD200REar-1_CGTGCTTTCTCGCTTG-1	CD4+_T-cells	Ucenprubart	0.517043
CD200REar-1_CGTGTCTGTCACTCAA-1	CD4+_T-cells	Ucenprubart	-0.735117
CD200REar-1_CGTGTCTTCTGTCGTC-1	CD4+_T-cells	Ucenprubart	0.225055
CD200REar-1_CGTTAGAGTGAGATCG-1	Monocytes	Ucenprubart	-0.735117
CD200REar-1_CGTTCTGAGGGTGAGG-1	Monocytes	Ucenprubart	-0.124906
CD200REar-1_CGTTCTGCAAAGCGTG-1	CD4+_T-cells	Ucenprubart	-0.329848
CD200REar-1_CGTTCTGCATGACAAA-1	B_cells	Ucenprubart	-0.124906
CD200REar-1_CGTTCTGTCCCGAGTG-1	Macrophages	Ucenprubart	1.86345
CD200REar-1_CGTTGGGGTGTTCAGT-1	CD4+_T-cells	Ucenprubart	-0.56171
CD200REar-1_CGTTGGGTCAGAGCAG-1	CD4+_T-cells	Ucenprubart	-0.646287
CD200REar-1_CTAACCCAGGAGAGTA-1	Monocytes	Ucenprubart	-0.480995
CD200REar-1_CTAACCCCAGGTGACA-1	Tregs	Ucenprubart	-0.735117
CD200REar-1_CTAACCCTCTTGTGCC-1	Tregs	Ucenprubart	-1.38905
CD200REar-1_CTAACTTCACCAAAGG-1	Monocytes	Ucenprubart	3.13604
CD200REar-1_CTAACTTGTTGGTAGG-1	DC	Ucenprubart	-0.124906
CD200REar-1_CTAAGTGAGTGCACTT-1	CD8+_T-cells	Ucenprubart	-0.735117
CD200REar-1_CTAAGTGCAGTAACAA-1	CD8+_T-cells	Ucenprubart	-1.38905
CD200REar-1_CTAAGTGTCCACAGGC-1	CD4+_T-cells	Ucenprubart	-1.26186
CD200REar-1_CTACAGAGTGTTCCTC-1	CD4+_T-cells	Ucenprubart	-0.124906
CD200REar-1_CTACATTCAAAGGCAC-1	Gamma-delta_T-cells	Ucenprubart	-0.56171
CD200REar-1_CTACATTTCGACCATA-1	Macrophages	Ucenprubart	0.377072
CD200REar-1_CTACATTTCGATAACC-1	Monocytes	Ucenprubart	-0.56171
CD200REar-1_CTACCCAAGCGGTAGT-1	Monocytes	Ucenprubart	0.0587223
CD200REar-1_CTACCCAGTCGTACAT-1	CD8+_T-cells	Ucenprubart	-0.828648
CD200REar-1_CTACCCATCGAGAGAC-1	CD8+_T-cells	Ucenprubart	-0.735117
CD200REar-1_CTACCTGAGCCGATTT-1	CD8+_T-cells	Ucenprubart	-1.26186
CD200REar-1_CTACCTGCAGCTGGTC-1	CD4+_T-cells	Ucenprubart	-1.1432
CD200REar-1_CTACGGGAGCAATTAG-1	B_cells	Ucenprubart	-1.1432
CD200REar-1_CTACGGGGTAGAATGT-1	CD4+_T-cells	Ucenprubart	-1.03201
CD200REar-1_CTAGACAGTAAGTCAA-1	CD4+_T-cells	Ucenprubart	-0.403806
CD200REar-1_CTAGACATCCCTTGTG-1	Gamma-delta_T-cells	Ucenprubart	-0.828648
CD200REar-1_CTAGACATCCGTCAAA-1	Monocytes	Ucenprubart	0.277194
CD200REar-1_CTAGGTACAAGCAGGT-1	Macrophages	Ucenprubart	0.171331
CD200REar-1_CTAGGTACATCCTTGC-1	CD4+_T-cells	Ucenprubart	-0.735117
CD200REar-1_CTAGGTAGTAGCTTTG-1	Macrophages	Ucenprubart	0.277194
CD200REar-1_CTATCCGCACTAGTAC-1	Macrophages	Ucenprubart	0.517043
CD200REar-1_CTATCTAAGTCGTTAC-1	Tregs	Ucenprubart	-0.56171
CD200REar-1_CTATCTAAGTGGTGGT-1	Macrophages	Ucenprubart	0.277194
CD200REar-1_CTCAACCGTCGAAGCA-1	Macrophages	Ucenprubart	1.11939
CD200REar-1_CTCAAGAGTTGACTGT-1	Tregs	Ucenprubart	-0.927407
CD200REar-1_CTCAATTCAGTACTAC-1	CD4+_T-cells	Ucenprubart	0.471606
CD200REar-1_CTCAATTGTGGGTATG-1	CD4+_T-cells	Ucenprubart	-0.480995
CD200REar-1_CTCAATTGTTCCGTTC-1	Tregs	Ucenprubart	-1.1432
CD200REar-1_CTCACTGCACTAGGTT-1	Monocytes	Ucenprubart	0.806069
CD200REar-1_CTCACTGCACTGTGTA-1	Monocytes	Ucenprubart	0.843755
CD200REar-1_CTCACTGTCTTCTGGC-1	CD4+_T-cells	Ucenprubart	-1.26186
CD200REar-1_CTCAGAAAGACCTCAT-1	CD4+_T-cells	Ucenprubart	-0.646287
CD200REar-1_CTCAGAAAGACTTCCA-1	B_cells	Ucenprubart	-0.828648
CD200REar-1_CTCAGGGAGTAGGTTA-1	CD4+_T-cells	Ucenprubart	-0.56171
CD200REar-1_CTCATCGAGCCAGACA-1	Monocytes	Ucenprubart	-1.03201
CD200REar-1_CTCATCGCACAAATCC-1	CD4+_T-cells	Ucenprubart	-1.1432
CD200REar-1_CTCATCGCACAGTCCG-1	Macrophages	Ucenprubart	1.5176
CD200REar-1_CTCATGCCATAGTCGT-1	NK_cells	Ucenprubart	-0.828648
CD200REar-1_CTCATGCGTGCATCTA-1	Macrophages	Ucenprubart	2.81258
CD200REar-1_CTCATGCTCAACTGAC-1	CD4+_T-cells	Ucenprubart	-1.1432
CD200REar-1_CTCATGCTCCAACCGG-1	Tregs	Ucenprubart	-1.1432
CD200REar-1_CTCATGCTCCTTTAGT-1	Monocytes	Ucenprubart	-0.927407
CD200REar-1_CTCATTAAGACGCTCC-1	CD4+_T-cells	Ucenprubart	-0.124906
CD200REar-1_CTCATTAAGGGTTTCT-1	Monocytes	Ucenprubart	0.517043
CD200REar-1_CTCATTAGTCCACTCT-1	CD8+_T-cells	Ucenprubart	-1.03201
CD200REar-1_CTCATTATCGAGAAGC-1	Macrophages	Ucenprubart	0.56134
CD200REar-1_CTCCACATCTGAGGTT-1	CD4+_T-cells	Ucenprubart	-0.000392376
CD200REar-1_CTCCATGCAGACTGCC-1	CD4+_T-cells	Ucenprubart	-0.56171
CD200REar-1_CTCCCAAAGCACTCCG-1	CD8+_T-cells	Ucenprubart	-0.927407
CD200REar-1_CTCCCAAGTATCATGC-1	CD8+_T-cells	Ucenprubart	-0.25886
CD200REar-1_CTCCCAAGTCATAGTC-1	Macrophages	Ucenprubart	2.33807
CD200REar-1_CTCCCAAGTTCCTACC-1	Tregs	Ucenprubart	-1.03201
CD200REar-1_CTCCCAATCAAAGGTA-1	Monocytes	Ucenprubart	0.115924
CD200REar-1_CTCCCTCTCGTGGCGT-1	Gamma-delta_T-cells	Ucenprubart	-0.403806
CD200REar-1_CTCCCTCTCTGGACTA-1	CD4+_T-cells	Ucenprubart	-0.403806
CD200REar-1_CTCCGATCAATGTGGG-1	Macrophages	Ucenprubart	-0.403806
CD200REar-1_CTCCGATCACATACGT-1	Monocytes	Ucenprubart	-0.480995
CD200REar-1_CTCCTCCCAAACGAGC-1	CD4+_T-cells	Ucenprubart	-0.56171
CD200REar-1_CTCCTCCCAGTAGAGC-1	Macrophages	Ucenprubart	3.27327
CD200REar-1_CTCCTCCTCGACGCTG-1	CD4+_T-cells	Ucenprubart	-0.927407
CD200REar-1_CTCGAGGAGCATTTCG-1	CD4+_T-cells	Ucenprubart	0.56134
CD200REar-1_CTCGAGGGTGTTAGCT-1	Monocytes	Ucenprubart	-0.735117
CD200REar-1_CTCTCAGTCATCACTT-1	Monocytes	Ucenprubart	0.0587223
CD200REar-1_CTCTCAGTCGAACTCA-1	CD4+_T-cells	Ucenprubart	-0.735117
CD200REar-1_CTCTCAGTCGTCAGAT-1	Macrophages	Ucenprubart	-1.26186
CD200REar-1_CTCTCGACAGACAATA-1	CD4+_T-cells	Ucenprubart	-0.329848
CD200REar-1_CTCTCGAGTCGAAACG-1	Macrophages	Ucenprubart	1.0872
CD200REar-1_CTCTCGATCCACAAGT-1	Macrophages	Ucenprubart	1.59239
CD200REar-1_CTCTGGTAGTAGCCAG-1	Tregs	Ucenprubart	-1.38905
CD200REar-1_CTCTGGTTCGAACCTA-1	CD4+_T-cells	Ucenprubart	0.471606
CD200REar-1_CTGAATGGTTGTCTAG-1	Tregs	Ucenprubart	-0.828648
CD200REar-1_CTGAGCGCAATAACCC-1	Monocytes	Ucenprubart	0.604555
CD200REar-1_CTGAGCGGTATCCTTT-1	Macrophages	Ucenprubart	1.41268
CD200REar-1_CTGAGCGGTCGGCACT-1	Gamma-delta_T-cells	Ucenprubart	4.64576
CD200REar-1_CTGAGCGTCCAAGCCG-1	CD4+_T-cells	Ucenprubart	-0.56171
CD200REar-1_CTGAGGCGTCTACAGT-1	Macrophages	Ucenprubart	1.49195
CD200REar-1_CTGAGGCTCAGCTGTA-1	Gamma-delta_T-cells	Ucenprubart	0.517043
CD200REar-1_CTGAGGCTCTTGTTAC-1	CD4+_T-cells	Ucenprubart	0.0587223
CD200REar-1_CTGATCCGTCGCGGTT-1	CD8+_T-cells	Ucenprubart	-0.735117
CD200REar-1_CTGATCCGTCTCGACG-1	CD8+_T-cells	Ucenprubart	-0.56171
CD200REar-1_CTGATCCTCAAGTGGG-1	CD4+_T-cells	Ucenprubart	0.517043
CD200REar-1_CTGCAGGCACGATAGG-1	GMP	Ucenprubart	-1.1432
CD200REar-1_CTGCAGGGTATAGGAT-1	CD4+_T-cells	Ucenprubart	-0.190614
CD200REar-1_CTGCATCAGACTGGGT-1	CD4+_T-cells	Ucenprubart	-1.26186
CD200REar-1_CTGCATCGTCTCCCTA-1	CD4+_T-cells	Ucenprubart	-0.124906
CD200REar-1_CTGCCATAGCGATTCT-1	CD4+_T-cells	Ucenprubart	-1.26186
CD200REar-1_CTGCCATCAGGTGTGA-1	Monocytes	Ucenprubart	-0.124906
CD200REar-1_CTGCCTAAGAGCATCG-1	CD4+_T-cells	Ucenprubart	0.327838
CD200REar-1_CTGCCTAAGTTTGGCT-1	Tregs	Ucenprubart	-1.38905
CD200REar-1_CTGCCTAGTCGGTGAA-1	CD8+_T-cells	Ucenprubart	-1.38905
CD200REar-1_CTGCGAGAGGGCAGGA-1	CD4+_T-cells	Ucenprubart	-0.25886
CD200REar-1_CTGCGAGAGGTCGCCT-1	Monocytes	Ucenprubart	0.225055
CD200REar-1_CTGCGAGTCATTTGTC-1	Macrophages	Ucenprubart	-1.26186
CD200REar-1_CTGCGAGTCTGCCTGT-1	CD8+_T-cells	Ucenprubart	-0.329848
CD200REar-1_CTGCTCATCAACGTGT-1	Monocytes	Ucenprubart	-0.124906
CD200REar-1_CTGCTCATCGGCCAAC-1	CD8+_T-cells	Ucenprubart	-0.927407
CD200REar-1_CTGGACGAGGACCCAA-1	Monocytes	Ucenprubart	0.225055
CD200REar-1_CTGGACGCACGTCTCT-1	CD4+_T-cells	Ucenprubart	-0.735117
CD200REar-1_CTGGACGCATCATGAC-1	Tregs	Ucenprubart	-1.03201
CD200REar-1_CTGGACGGTCGTTTCC-1	CD4+_T-cells	Ucenprubart	-1.03201
CD200REar-1_CTGGACGTCGACTCCT-1	CD8+_T-cells	Ucenprubart	-0.646287
CD200REar-1_CTGGCAGGTAGCTAAA-1	Tregs	Ucenprubart	-1.38905
CD200REar-1_CTGGCAGTCCATTGTT-1	Monocytes	Ucenprubart	1.46592
CD200REar-1_CTGGTCTCACACAGAG-1	CD8+_T-cells	Ucenprubart	-0.927407
CD200REar-1_CTGGTCTCACTGTTCC-1	CD8+_T-cells	Ucenprubart	-0.646287
CD200REar-1_CTGGTCTCAGACCATT-1	CD4+_T-cells	Ucenprubart	-0.828648
CD200REar-1_CTGGTCTGTGACACAG-1	Tregs	Ucenprubart	-0.735117
CD200REar-1_CTGGTCTTCGTCGCTT-1	CD4+_T-cells	Ucenprubart	-0.927407
CD200REar-1_CTGGTCTTCTCACCCA-1	Monocytes	Ucenprubart	0.115924
CD200REar-1_CTGTACCCAAAGCACG-1	CD4+_T-cells	Ucenprubart	0.56134
CD200REar-1_CTGTACCCAATACGAA-1	CD4+_T-cells	Ucenprubart	-0.646287
CD200REar-1_CTGTACCTCGCGGACT-1	Monocytes	Ucenprubart	0.517043
CD200REar-1_CTGTAGAAGCTGGAGT-1	Gamma-delta_T-cells	Ucenprubart	-0.25886
CD200REar-1_CTGTAGAAGTGGAATT-1	CD4+_T-cells	Ucenprubart	-0.828648
CD200REar-1_CTGTAGACAGCACAGA-1	Monocytes	Ucenprubart	1.5176
CD200REar-1_CTGTATTCAGACAAAT-1	Macrophages	Ucenprubart	0.171331
CD200REar-1_CTGTCGTTCGGTGTTA-1	CD4+_T-cells	Ucenprubart	-0.927407
CD200REar-1_CTGTCGTTCTAGTGAC-1	DC	Ucenprubart	2.28938
CD200REar-1_CTGTGAATCTAGCATG-1	CD4+_T-cells	Ucenprubart	0.0587223
CD200REar-1_CTGTGGGAGTCGAAAT-1	Gamma-delta_T-cells	Ucenprubart	-0.828648
CD200REar-1_CTGTGGGCAGCCCAGT-1	CD4+_T-cells	Ucenprubart	-0.56171
CD200REar-1_CTGTGGGGTCCTTAAG-1	Macrophages	Ucenprubart	1.46592
CD200REar-1_CTGTGGGTCTATCACT-1	Tregs	Ucenprubart	-0.646287
CD200REar-1_CTTACCGGTCGTATTG-1	CD8+_T-cells	Ucenprubart	-1.1432
CD200REar-1_CTTACCGTCCGAGGCT-1	CD4+_T-cells	Ucenprubart	-0.329848
CD200REar-1_CTTAGGATCACGGGCT-1	CD4+_T-cells	Ucenprubart	-1.03201
CD200REar-1_CTTCAATGTATTCTCT-1	Macrophages	Ucenprubart	0.767563
CD200REar-1_CTTCCGAAGTCATGCT-1	CD4+_T-cells	Ucenprubart	-0.403806
CD200REar-1_CTTCCGACAACTAGAA-1	CD4+_T-cells	Ucenprubart	0.171331
CD200REar-1_CTTCCTTAGGCATGCA-1	CD4+_T-cells	Ucenprubart	-0.646287
CD200REar-1_CTTCCTTCAAGACGGT-1	CD4+_T-cells	Ucenprubart	0.646738
CD200REar-1_CTTCCTTGTGCAGGAT-1	CD4+_T-cells	Ucenprubart	-0.124906
CD200REar-1_CTTCCTTTCAATCAGC-1	CD4+_T-cells	Ucenprubart	0.880654
CD200REar-1_CTTCGGTCAACGTAAA-1	CD4+_T-cells	Ucenprubart	-1.26186
CD200REar-1_CTTCGGTCAGACCAAG-1	Macrophages	Ucenprubart	0.687937
CD200REar-1_CTTCTAACACGACGCT-1	CD8+_T-cells	Ucenprubart	-0.480995
CD200REar-1_CTTCTAAGTGACCTGC-1	CD4+_T-cells	Ucenprubart	-1.03201
CD200REar-1_CTTCTCTTCCGGTAAT-1	CD4+_T-cells	Ucenprubart	-1.26186
CD200REar-1_CTTGAGAAGTTTCTTC-1	Macrophages	Ucenprubart	1.88426
CD200REar-1_CTTGATTAGTTGAATG-1	NK_cells	Ucenprubart	-0.927407
CD200REar-1_CTTGATTCAGTTTGGT-1	CD8+_T-cells	Ucenprubart	-0.646287
CD200REar-1_CTTTCAAAGCGATCGA-1	Monocytes	Ucenprubart	-0.646287
CD200REar-1_CTTTCAACAAATCGGG-1	CD8+_T-cells	Ucenprubart	-0.329848
CD200REar-1_CTTTCAAGTGCTGCAC-1	Gamma-delta_T-cells	Ucenprubart	0.843755
CD200REar-1_CTTTCAAGTTAAGAAC-1	Macrophages	Ucenprubart	1.86345
CD200REar-1_CTTTCAAGTTGCAAGG-1	Monocytes	Ucenprubart	0.225055
CD200REar-1_CTTTCAAGTTTCGTAG-1	Monocytes	Ucenprubart	0.646738
CD200REar-1_CTTTCGGGTGCATTAC-1	Tregs	Ucenprubart	-1.03201
CD200REar-1_GAAACCTGTCGCGTTG-1	CD8+_T-cells	Ucenprubart	-0.828648
CD200REar-1_GAAACCTTCAAGCCTA-1	CD4+_T-cells	Ucenprubart	-0.329848
CD200REar-1_GAAATGACAGCTCGGT-1	CD8+_T-cells	Ucenprubart	-0.927407
CD200REar-1_GAAATGAGTGTCACAT-1	CD4+_T-cells	Ucenprubart	-0.480995
CD200REar-1_GAACACTTCAGTGGGA-1	Macrophages	Ucenprubart	1.54288
CD200REar-1_GAACACTTCGTCCATC-1	CD4+_T-cells	Ucenprubart	-0.646287
CD200REar-1_GAACGTTAGCGTATGG-1	CD8+_T-cells	Ucenprubart	-0.828648
CD200REar-1_GAACGTTAGTACCATC-1	Macrophages	Ucenprubart	-0.735117
CD200REar-1_GAACTGTGTACCCGAC-1	CD8+_T-cells	Ucenprubart	-0.25886
CD200REar-1_GAAGAATCACCCTAGG-1	Tregs	Ucenprubart	-1.1432
CD200REar-1_GAAGAATTCATAGAGA-1	Macrophages	Ucenprubart	1.35779
CD200REar-1_GAAGGACCATAGTCGT-1	Macrophages	Ucenprubart	1.66415
CD200REar-1_GAAGGACGTCGATTCA-1	CD8+_T-cells	Ucenprubart	-1.03201
CD200REar-1_GAAGGGTAGCCATTGT-1	CD4+_T-cells	Ucenprubart	-0.190614
CD200REar-1_GAAGGGTCAACTACGT-1	CD4+_T-cells	Ucenprubart	-0.828648
CD200REar-1_GAAGGGTCAATACCCA-1	CD4+_T-cells	Ucenprubart	-0.480995
CD200REar-1_GAAGGGTGTAGTCACT-1	Tregs	Ucenprubart	-0.56171
CD200REar-1_GAAGTAACAGTTTCAG-1	Tregs	Ucenprubart	-0.828648
CD200REar-1_GAAGTAAGTGGCCACT-1	CD4+_T-cells	Ucenprubart	-0.329848
CD200REar-1_GAAGTAATCGCAGTTA-1	Tregs	Ucenprubart	-0.56171
CD200REar-1_GAATAGATCCTTGAAG-1	CD4+_T-cells	Ucenprubart	-0.927407
CD200REar-1_GAATAGATCGTGCTCT-1	Monocytes	Ucenprubart	-0.828648
CD200REar-1_GAATCACAGCGTGCCT-1	Monocytes	Ucenprubart	0.0587223
CD200REar-1_GAATCACCAGAATCGG-1	CD4+_T-cells	Ucenprubart	0.277194
CD200REar-1_GAATCACCATCGTTCC-1	Gamma-delta_T-cells	Ucenprubart	-1.38905
CD200REar-1_GAATCGTAGGAGTCTG-1	CD8+_T-cells	Ucenprubart	-0.735117
CD200REar-1_GAATCGTGTTCGGCGT-1	Tregs	Ucenprubart	-1.38905
CD200REar-1_GAATCGTGTTTACTTC-1	CD4+_T-cells	Ucenprubart	-0.56171
CD200REar-1_GACACGCAGGTCGACA-1	CD4+_T-cells	Ucenprubart	0.171331
CD200REar-1_GACACGCAGGTTCATC-1	CD4+_T-cells	Ucenprubart	-0.646287
CD200REar-1_GACACGCCACTGTCCT-1	Monocytes	Ucenprubart	-0.124906
CD200REar-1_GACACGCGTCATAGTC-1	Monocytes	Ucenprubart	-0.403806
CD200REar-1_GACACGCTCGCCGAGT-1	Monocytes	Ucenprubart	0.0587223
CD200REar-1_GACACGCTCTATTCGT-1	Monocytes	Ucenprubart	-0.124906
CD200REar-1_GACAGCCGTATCAGGG-1	CD4+_T-cells	Ucenprubart	0.806069
CD200REar-1_GACAGCCTCGGAATTC-1	Tregs	Ucenprubart	-1.26186
CD200REar-1_GACAGCCTCTACGGTA-1	Gamma-delta_T-cells	Ucenprubart	0.604555
CD200REar-1_GACATCAAGTAAACAC-1	Macrophages	Ucenprubart	1.46592
CD200REar-1_GACATCACAACCACGC-1	CD4+_T-cells	Ucenprubart	-0.927407
CD200REar-1_GACCAATCAAAGCTAA-1	Macrophages	Ucenprubart	0.986941
CD200REar-1_GACCAATTCCGTTTCG-1	CD4+_T-cells	Ucenprubart	-0.646287
CD200REar-1_GACCCAGTCCTTCGAC-1	Gamma-delta_T-cells	Ucenprubart	0.880654
CD200REar-1_GACCCTTAGACTACGG-1	CD4+_T-cells	Ucenprubart	-0.828648
CD200REar-1_GACCCTTCACACCAGC-1	Monocytes	Ucenprubart	1.0872
CD200REar-1_GACCGTGCATAATCCG-1	Monocytes	Ucenprubart	-0.124906
CD200REar-1_GACCGTGTCCTACCGT-1	Monocytes	Ucenprubart	0.880654
CD200REar-1_GACGCTGCAATGAACA-1	CD4+_T-cells	Ucenprubart	-0.735117
CD200REar-1_GACGTTACAAATCAAG-1	CD4+_T-cells	Ucenprubart	0.115924
CD200REar-1_GACGTTAGTTCTCCCA-1	Macrophages	Ucenprubart	2.17026
CD200REar-1_GACTATGAGGTGCATG-1	Macrophages	Ucenprubart	0.327838
CD200REar-1_GACTCTCCACAGCCAC-1	Macrophages	Ucenprubart	1.94528
CD200REar-1_GACTTCCAGCAAGCCA-1	CD8+_T-cells	Ucenprubart	-1.03201
CD200REar-1_GACTTCCAGTAGGATT-1	Monocytes	Ucenprubart	-0.735117
CD200REar-1_GACTTCCCAGAGGAAA-1	Macrophages	Ucenprubart	1.61664
CD200REar-1_GACTTCCCAGTGTATC-1	Macrophages	Ucenprubart	1.66415
CD200REar-1_GACTTCCGTCGGCCTA-1	CD8+_T-cells	Ucenprubart	-0.646287
CD200REar-1_GACTTCCTCGGAATTC-1	Tregs	Ucenprubart	-1.38905
CD200REar-1_GAGAAATAGGTGGGTT-1	Monocytes	Ucenprubart	-0.25886
CD200REar-1_GAGAAATCATCATGAC-1	CD4+_T-cells	Ucenprubart	-1.1432
CD200REar-1_GAGAAATCATCTTCGC-1	CD8+_T-cells	Ucenprubart	-0.646287
CD200REar-1_GAGAAATGTCGGTACC-1	CD4+_T-cells	Ucenprubart	-0.56171
CD200REar-1_GAGAAATGTCTTGTCC-1	Monocytes	Ucenprubart	0.115924
CD200REar-1_GAGAAATTCCATTGCC-1	Macrophages	Ucenprubart	1.35779
CD200REar-1_GAGACCCAGAGAGCAA-1	CD8+_T-cells	Ucenprubart	0.646738
CD200REar-1_GAGACCCCAAGAGAGA-1	Tregs	Ucenprubart	-1.26186
CD200REar-1_GAGACTTCAATTGTGC-1	CD4+_T-cells	Ucenprubart	-0.927407
CD200REar-1_GAGACTTTCCATCGTC-1	CD4+_T-cells	Ucenprubart	-0.0615528
CD200REar-1_GAGACTTTCGACGATT-1	NK_cells	Ucenprubart	-1.1432
CD200REar-1_GAGAGGTTCCATTGCC-1	Macrophages	Ucenprubart	1.30113
CD200REar-1_GAGATGGAGTGGCAGT-1	Monocytes	Ucenprubart	0.377072
CD200REar-1_GAGATGGCATTAAGCC-1	Monocytes	Ucenprubart	-0.403806
CD200REar-1_GAGCCTGGTCGTTTCC-1	Macrophages	Ucenprubart	1.46592
CD200REar-1_GAGCTGCGTCGCCACA-1	CD8+_T-cells	Ucenprubart	-1.1432
CD200REar-1_GAGCTGCTCGTGTCAA-1	CD4+_T-cells	Ucenprubart	-0.000392376
CD200REar-1_GAGGCAACAGCTTTGA-1	Tregs	Ucenprubart	-1.1432
CD200REar-1_GAGGCCTCAACGTAAA-1	CD4+_T-cells	Ucenprubart	-0.927407
CD200REar-1_GAGGCCTTCTGAATCG-1	CD4+_T-cells	Ucenprubart	0.277194
CD200REar-1_GAGGGATAGGAAGTGA-1	CD4+_T-cells	Ucenprubart	-0.828648
CD200REar-1_GAGGGATTCACAAGGG-1	Tregs	Ucenprubart	-1.26186
CD200REar-1_GAGGGATTCGGTAAGG-1	GMP	Ucenprubart	-0.124906
CD200REar-1_GAGGGATTCTACTTCA-1	CD4+_T-cells	Ucenprubart	-0.646287
CD200REar-1_GAGGGTAGTCTGATCA-1	CD4+_T-cells	Ucenprubart	-0.0615528
CD200REar-1_GAGTCTAAGGTCACCC-1	CD4+_T-cells	Ucenprubart	-1.26186
CD200REar-1_GAGTCTACATGACTTG-1	Monocytes	Ucenprubart	0.0587223
CD200REar-1_GAGTCTAGTGCGTCGT-1	CD8+_T-cells	Ucenprubart	-0.480995
CD200REar-1_GAGTGAGCATTAAGCC-1	CD8+_T-cells	Ucenprubart	-0.480995
CD200REar-1_GAGTGAGGTTGCACGC-1	CD8+_T-cells	Ucenprubart	-0.25886
CD200REar-1_GAGTGAGTCCATAGAC-1	Macrophages	Ucenprubart	1.61664
CD200REar-1_GAGTGAGTCCTCACGT-1	Tregs	Ucenprubart	-0.56171
CD200REar-1_GAGTGAGTCTGGGCCA-1	CD4+_T-cells	Ucenprubart	0.517043
CD200REar-1_GAGTTACAGTGTAGAT-1	CD8+_T-cells	Ucenprubart	-1.03201
CD200REar-1_GAGTTACTCAGATGCT-1	Tregs	Ucenprubart	-0.828648
CD200REar-1_GAGTTGTCATTGAGGG-1	Tregs	Ucenprubart	-0.329848
CD200REar-1_GAGTTGTGTGGTCCCA-1	Tregs	Ucenprubart	-1.26186
CD200REar-1_GAGTTGTGTGTATACC-1	CD4+_T-cells	Ucenprubart	-0.25886
CD200REar-1_GAGTTTGTCGATGCTA-1	Monocytes	Ucenprubart	-0.0615528
CD200REar-1_GAGTTTGTCTTTGCAT-1	CD8+_T-cells	Ucenprubart	-0.735117
CD200REar-1_GATAGAACAGGCTTGC-1	CD8+_T-cells	Ucenprubart	-0.735117
CD200REar-1_GATAGAATCCGCATAA-1	Macrophages	Ucenprubart	1.18207
CD200REar-1_GATAGCTTCTCACGAA-1	CD4+_T-cells	Ucenprubart	-0.646287
CD200REar-1_GATCACAGTTCTCACC-1	CD4+_T-cells	Ucenprubart	-1.26186
CD200REar-1_GATCACATCGATTGGT-1	Monocytes	Ucenprubart	0.225055
CD200REar-1_GATCAGTTCGTGTCAA-1	CD4+_T-cells	Ucenprubart	-0.329848
CD200REar-1_GATCAGTTCTAGACAC-1	Monocytes	Ucenprubart	1.30113
CD200REar-1_GATCATGAGTAGGGTC-1	Macrophages	Ucenprubart	1.5176
CD200REar-1_GATCATGCACTCAGAT-1	CD4+_T-cells	Ucenprubart	-0.646287
CD200REar-1_GATCATGGTATACAGA-1	Macrophages	Ucenprubart	0.986941
CD200REar-1_GATCATGTCACTGTCC-1	Macrophages	Ucenprubart	1.38545
CD200REar-1_GATCATGTCTGTAAGC-1	Gamma-delta_T-cells	Ucenprubart	-1.1432
CD200REar-1_GATCCCTCAAGATTGA-1	CD8+_T-cells	Ucenprubart	-1.1432
CD200REar-1_GATCCCTGTATCCTTT-1	Gamma-delta_T-cells	Ucenprubart	0.424971
CD200REar-1_GATGACTGTCCCTGAG-1	CD4+_T-cells	Ucenprubart	-0.735117
CD200REar-1_GATGAGGAGAACTTCC-1	CD8+_T-cells	Ucenprubart	-0.403806
CD200REar-1_GATGAGGCAGTGTGGA-1	Tregs	Ucenprubart	-1.1432
CD200REar-1_GATGAGGTCGCTCTCA-1	CD8+_T-cells	Ucenprubart	-0.646287
CD200REar-1_GATGATCAGCCAACCC-1	CD4+_T-cells	Ucenprubart	0.0587223
CD200REar-1_GATGATCAGGCTAGCA-1	CD4+_T-cells	Ucenprubart	-1.03201
CD200REar-1_GATGATCGTCCATACA-1	CD4+_T-cells	Ucenprubart	-0.480995
CD200REar-1_GATGATCGTTCGGTTA-1	Monocytes	Ucenprubart	0.115924
CD200REar-1_GATGATCTCATCACTT-1	Tregs	Ucenprubart	-1.38905
CD200REar-1_GATGCTAAGATGGTAT-1	CD4+_T-cells	Ucenprubart	-0.480995
CD200REar-1_GATGGAGAGTATGCAA-1	Gamma-delta_T-cells	Ucenprubart	0.225055
CD200REar-1_GATGGAGGTCTAGATC-1	Monocytes	Ucenprubart	0.952218
CD200REar-1_GATGGAGTCGCACGAC-1	Monocytes	Ucenprubart	-0.190614
CD200REar-1_GATGTTGCAGGCAATG-1	CD4+_T-cells	Ucenprubart	-0.480995
CD200REar-1_GATGTTGGTGACCGTC-1	CD4+_T-cells	Ucenprubart	-0.190614
CD200REar-1_GATGTTGGTGCGAACA-1	CD4+_T-cells	Ucenprubart	0.687937
CD200REar-1_GATTCGAAGGCTAGCA-1	CD4+_T-cells	Ucenprubart	-0.56171
CD200REar-1_GATTCGAGTATTGCCA-1	Macrophages	Ucenprubart	-0.480995
CD200REar-1_GATTCGAGTCCTCCAT-1	Macrophages	Ucenprubart	1.021
CD200REar-1_GATTCGAGTTGCGTAT-1	CD4+_T-cells	Ucenprubart	-0.25886
CD200REar-1_GATTCGATCATTACTC-1	Macrophages	Ucenprubart	2.40097
CD200REar-1_GATTCTTAGTTGTAAG-1	CD4+_T-cells	Ucenprubart	-0.56171
CD200REar-1_GATTCTTGTTCGGTTA-1	CD4+_T-cells	Ucenprubart	0.225055
CD200REar-1_GATTGGTGTAAGTTAG-1	CD4+_T-cells	Ucenprubart	-0.646287
CD200REar-1_GATTTCTCAAGTTCGT-1	Macrophages	Ucenprubart	-0.403806
CD200REar-1_GATTTCTGTGGCCTCA-1	CD4+_T-cells	Ucenprubart	-0.25886
CD200REar-1_GATTTCTTCCAACTAG-1	CD4+_T-cells	Ucenprubart	-0.56171
CD200REar-1_GCAACATAGCCGATAG-1	Macrophages	Ucenprubart	0.806069
CD200REar-1_GCAACATGTTGTTGCA-1	CD8+_T-cells	Ucenprubart	-0.735117
CD200REar-1_GCAACATTCGCTCTCA-1	CD4+_T-cells	Ucenprubart	-0.927407
CD200REar-1_GCAACCGCACTGTCGG-1	Tregs	Ucenprubart	-0.828648
CD200REar-1_GCAACCGGTGATAGAT-1	CD4+_T-cells	Ucenprubart	-1.26186
CD200REar-1_GCACATATCTTCCGTG-1	Tregs	Ucenprubart	-1.26186
CD200REar-1_GCACGGTAGAAACCAT-1	Macrophages	Ucenprubart	-0.403806
CD200REar-1_GCACGGTAGGTAAGAG-1	CD4+_T-cells	Ucenprubart	0.115924
CD200REar-1_GCACGGTAGTTTCGGT-1	Macrophages	Ucenprubart	0.277194
CD200REar-1_GCACGGTCAAGGATGC-1	Macrophages	Ucenprubart	1.92518
CD200REar-1_GCACGTGAGGTCGTAG-1	Monocytes	Ucenprubart	0.0587223
CD200REar-1_GCACGTGAGTAAAGCT-1	Tregs	Ucenprubart	-1.26186
CD200REar-1_GCACGTGGTTGCTAGT-1	CD4+_T-cells	Ucenprubart	-0.25886
CD200REar-1_GCACGTGTCAGCGTCG-1	CD4+_T-cells	Ucenprubart	-0.56171
CD200REar-1_GCACTAATCTACGCGG-1	CD4+_T-cells	Ucenprubart	0.0587223
CD200REar-1_GCAGCCAGTAGGCTCC-1	Tregs	Ucenprubart	-1.03201
CD200REar-1_GCAGCCAGTTTGGCTA-1	CD4+_T-cells	Ucenprubart	0.115924
CD200REar-1_GCAGGCTCAGTCTGGC-1	Macrophages	Ucenprubart	2.06135
CD200REar-1_GCAGGCTGTAACATCC-1	CD8+_T-cells	Ucenprubart	0.171331
CD200REar-1_GCAGGCTGTGCATCTA-1	CD4+_T-cells	Ucenprubart	-0.25886
CD200REar-1_GCAGTTAGTATCCTTT-1	Tregs	Ucenprubart	-0.735117
CD200REar-1_GCAGTTATCACGACTA-1	CD8+_T-cells	Ucenprubart	-0.735117
CD200REar-1_GCAGTTATCCATAGGT-1	Basophils	Ucenprubart	1.77763
CD200REar-1_GCAGTTATCTTCCACG-1	CD4+_T-cells	Ucenprubart	-0.480995
CD200REar-1_GCATCGGCAAGCGATG-1	Gamma-delta_T-cells	Ucenprubart	-0.735117
CD200REar-1_GCATCTCCAGCAGTTT-1	CD4+_T-cells	Ucenprubart	-1.03201
CD200REar-1_GCATCTCTCACCACAA-1	CD8+_T-cells	Ucenprubart	-1.03201
CD200REar-1_GCATTAGAGCGTGCTC-1	Monocytes	Ucenprubart	0.327838
CD200REar-1_GCATTAGGTTGGGTTT-1	Monocytes	Ucenprubart	-1.03201
CD200REar-1_GCATTAGTCTTTACAC-1	Tregs	Ucenprubart	-0.927407
CD200REar-1_GCCAACGTCACCCTGT-1	CD8+_T-cells	Ucenprubart	0.115924
CD200REar-1_GCCAACGTCCCATGGG-1	CD4+_T-cells	Ucenprubart	-0.403806
CD200REar-1_GCCAGGTAGGACGCTA-1	CD4+_T-cells	Ucenprubart	0.377072
CD200REar-1_GCCAGTGAGATGTTCC-1	CD8+_T-cells	Ucenprubart	-1.03201
CD200REar-1_GCCAGTGAGCAGTAAT-1	Tregs	Ucenprubart	-1.26186
CD200REar-1_GCCAGTGAGGTACATA-1	Monocytes	Ucenprubart	-0.56171
CD200REar-1_GCCAGTGCAAAGGAGA-1	Macrophages	Ucenprubart	1.77763
CD200REar-1_GCCAGTGGTGTTAAAG-1	CD4+_T-cells	Ucenprubart	-0.190614
CD200REar-1_GCCAGTGTCGAGTTGT-1	Tregs	Ucenprubart	-1.38905
CD200REar-1_GCCATGGAGACCTCAT-1	CD8+_T-cells	Ucenprubart	-0.927407
CD200REar-1_GCCATGGGTATCCTCC-1	Macrophages	Ucenprubart	1.56781
CD200REar-1_GCCATTCAGATTGACA-1	CD4+_T-cells	Ucenprubart	-1.26186
CD200REar-1_GCCATTCAGTTAACAG-1	Tregs	Ucenprubart	-1.1432
CD200REar-1_GCCATTCGTCACGCTG-1	CD4+_T-cells	Ucenprubart	-0.480995
CD200REar-1_GCCCAGAAGGTAAGTT-1	CD4+_T-cells	Ucenprubart	-1.26186
CD200REar-1_GCCCAGAAGGTCCCTG-1	CD8+_T-cells	Ucenprubart	-0.646287
CD200REar-1_GCCCAGAGTGAACCGA-1	GMP	Ucenprubart	0.687937
CD200REar-1_GCCCAGATCTCCCATG-1	Monocytes	Ucenprubart	-0.56171
CD200REar-1_GCCCGAAAGTGTAGTA-1	Basophils	Ucenprubart	2.73757
CD200REar-1_GCCCGAAGTTATGTGC-1	CD4+_T-cells	Ucenprubart	-0.000392376
CD200REar-1_GCCGATGAGTCGGGAT-1	CD8+_T-cells	Ucenprubart	-0.56171
CD200REar-1_GCCGATGCAAGATGTA-1	CD4+_T-cells	Ucenprubart	-0.25886
CD200REar-1_GCCGATGCATGATCTG-1	CD4+_T-cells	Ucenprubart	0.377072
CD200REar-1_GCCGATGTCCATACTT-1	CD4+_T-cells	Ucenprubart	0.327838
CD200REar-1_GCCGTGAAGTAAACTG-1	Macrophages	Ucenprubart	1.32969
CD200REar-1_GCCGTGACACTTGAGT-1	CD8+_T-cells	Ucenprubart	-0.329848
CD200REar-1_GCCGTGATCATTCGTT-1	NK_cells	Ucenprubart	-0.828648
CD200REar-1_GCCTGTTGTGTCTTAG-1	Gamma-delta_T-cells	Ucenprubart	-0.735117
CD200REar-1_GCCTGTTTCTTTGCGC-1	CD8+_T-cells	Ucenprubart	-0.646287
CD200REar-1_GCGAGAATCGTCTAAG-1	Tregs	Ucenprubart	-1.1432
CD200REar-1_GCGAGAATCTTGAGCA-1	CD4+_T-cells	Ucenprubart	-1.26186
CD200REar-1_GCGATCGAGCATTTCG-1	Gamma-delta_T-cells	Ucenprubart	-0.735117
CD200REar-1_GCGATCGTCAAACCCA-1	CD4+_T-cells	Ucenprubart	-0.56171
CD200REar-1_GCGGAAAAGAGTCAAT-1	Monocytes	Ucenprubart	-0.000392376
CD200REar-1_GCGGATCAGACGTCCC-1	CD8+_T-cells	Ucenprubart	-0.828648
CD200REar-1_GCGGATCCACTGATTG-1	CD4+_T-cells	Ucenprubart	-1.03201
CD200REar-1_GCGTGCAGTCTTCCGT-1	Tregs	Ucenprubart	-0.828648
CD200REar-1_GCGTGCAGTGAATTGA-1	Monocytes	Ucenprubart	-1.03201
CD200REar-1_GCGTTTCTCGTAGGAG-1	Monocytes	Ucenprubart	0.517043
CD200REar-1_GCTACAAAGACGGATC-1	Tregs	Ucenprubart	-1.26186
CD200REar-1_GCTACAATCTGTACAG-1	Gamma-delta_T-cells	Ucenprubart	-1.1432
CD200REar-1_GCTGAATAGAGCCGAT-1	Basophils	Ucenprubart	3.33809
CD200REar-1_GCTGAATGTGGACAGT-1	Tregs	Ucenprubart	-1.1432
CD200REar-1_GCTGAATTCGCACTCT-1	CD8+_T-cells	Ucenprubart	-0.000392376
CD200REar-1_GCTGCAGAGTGGATTA-1	CD4+_T-cells	Ucenprubart	1.11939
CD200REar-1_GCTGCAGCAACTGGTT-1	Monocytes	Ucenprubart	-0.828648
CD200REar-1_GCTGCAGCAAGGTCTT-1	CD8+_T-cells	Ucenprubart	-0.828648
CD200REar-1_GCTGCAGCACATTGTG-1	Tregs	Ucenprubart	-0.403806
CD200REar-1_GCTGCAGCACTCCCTA-1	CD8+_T-cells	Ucenprubart	-0.403806
CD200REar-1_GCTGCAGGTATACCCA-1	Monocytes	Ucenprubart	-0.000392376
CD200REar-1_GCTGGGTCAAAGCTCT-1	Monocytes	Ucenprubart	0.0587223
CD200REar-1_GCTGGGTCAGTCGGAA-1	CD8+_T-cells	Ucenprubart	-0.828648
CD200REar-1_GCTGGGTCATCGGAAG-1	Monocytes	Ucenprubart	0.225055
CD200REar-1_GCTGGGTGTATAGCTC-1	Monocytes	Ucenprubart	0.225055
CD200REar-1_GCTTCACGTGATACTC-1	CD4+_T-cells	Ucenprubart	-0.735117
CD200REar-1_GCTTGGGCAAGAGAGA-1	CD4+_T-cells	Ucenprubart	-0.828648
CD200REar-1_GCTTGGGTCCATATGG-1	CD4+_T-cells	Ucenprubart	-0.646287
CD200REar-1_GCTTGGGTCTAAGGAA-1	Basophils	Ucenprubart	1.2126
CD200REar-1_GCTTTCGCAAGAGTAT-1	CD8+_T-cells	Ucenprubart	-0.927407
CD200REar-1_GCTTTCGGTCTGTGCG-1	Macrophages	Ucenprubart	1.59239
CD200REar-1_GCTTTCGTCGAGCACC-1	Monocytes	Ucenprubart	0.952218
CD200REar-1_GGAACCCAGAATCGTA-1	Tregs	Ucenprubart	-1.03201
CD200REar-1_GGAACCCAGATTTGCC-1	CD8+_T-cells	Ucenprubart	-0.25886
CD200REar-1_GGAACCCCAAATAAGC-1	CD4+_T-cells	Ucenprubart	-0.56171
CD200REar-1_GGAACCCTCTAGCATG-1	NK_cells	Ucenprubart	-1.1432
CD200REar-1_GGAAGTGGTTCTAACG-1	Monocytes	Ucenprubart	0.843755
CD200REar-1_GGAATCTAGCCTATTG-1	CD8+_T-cells	Ucenprubart	-1.03201
CD200REar-1_GGAATGGTCTCGCAGG-1	Macrophages	Ucenprubart	1.11939
CD200REar-1_GGACGTCTCAACTACG-1	Tregs	Ucenprubart	-0.403806
CD200REar-1_GGACGTCTCAAGAGTA-1	Tregs	Ucenprubart	-1.26186
CD200REar-1_GGACGTCTCACCGCTT-1	Macrophages	Ucenprubart	-1.03201
CD200REar-1_GGACGTCTCTCTAAGG-1	CD4+_T-cells	Ucenprubart	-0.480995
CD200REar-1_GGAGAACGTGTCTTAG-1	Tregs	Ucenprubart	-0.927407
CD200REar-1_GGAGAACTCGTTCTAT-1	Macrophages	Ucenprubart	0.225055
CD200REar-1_GGAGATGCAACGAGGT-1	Tregs	Ucenprubart	-0.735117
CD200REar-1_GGAGCAACAGAGCCCT-1	Monocytes	Ucenprubart	0.806069
CD200REar-1_GGAGCAAGTACGTGTT-1	B_cells	Ucenprubart	-0.124906
CD200REar-1_GGAGGATAGGTACAGC-1	CD4+_T-cells	Ucenprubart	-0.0615528
CD200REar-1_GGAGGTAAGATGGTAT-1	Gamma-delta_T-cells	Ucenprubart	-0.124906
CD200REar-1_GGAGGTAAGTCGTCTA-1	Monocytes	Ucenprubart	0.115924
CD200REar-1_GGAGGTACAATGCAGG-1	Macrophages	Ucenprubart	0.56134
CD200REar-1_GGATCTATCCCAATAG-1	Monocytes	Ucenprubart	-0.190614
CD200REar-1_GGATGTTCAGACGATG-1	Macrophages	Ucenprubart	1.27211
CD200REar-1_GGATGTTCATAATGAG-1	CD8+_T-cells	Ucenprubart	-0.56171
CD200REar-1_GGCAGTCAGTTGGCGA-1	Monocytes	Ucenprubart	-0.190614
CD200REar-1_GGCAGTCCAGTTCCAA-1	Monocytes	Ucenprubart	-0.646287
CD200REar-1_GGCGTCAAGCGATGGT-1	Macrophages	Ucenprubart	0.225055
CD200REar-1_GGCGTCACAGGATCTT-1	CD8+_T-cells	Ucenprubart	-0.735117
CD200REar-1_GGCGTCATCATTTGTC-1	Macrophages	Ucenprubart	1.66415
CD200REar-1_GGCTGTGAGACATCAA-1	CD8+_T-cells	Ucenprubart	-1.26186
CD200REar-1_GGCTGTGAGAGAGCCT-1	Monocytes	Ucenprubart	0.843755
CD200REar-1_GGCTGTGAGGACTATA-1	CD8+_T-cells	Ucenprubart	-0.828648
CD200REar-1_GGCTGTGAGGGATCAC-1	Macrophages	Ucenprubart	1.79948
CD200REar-1_GGCTGTGGTACCGGCT-1	CD4+_T-cells	Ucenprubart	-0.0615528
CD200REar-1_GGCTTTCAGAAACACT-1	Tregs	Ucenprubart	-1.26186
CD200REar-1_GGGAAGTGTAGACTGG-1	Gamma-delta_T-cells	Ucenprubart	0.604555
CD200REar-1_GGGAAGTGTTGTGGAG-1	CD8+_T-cells	Ucenprubart	0.277194
CD200REar-1_GGGACAAAGCAAGGAA-1	CD8+_T-cells	Ucenprubart	-0.735117
CD200REar-1_GGGACAAAGGAAAGAC-1	CD8+_T-cells	Ucenprubart	-0.927407
CD200REar-1_GGGACAATCCCGTAAA-1	Monocytes	Ucenprubart	0.171331
CD200REar-1_GGGACCTCAATTGAAG-1	Macrophages	Ucenprubart	2.15257
CD200REar-1_GGGAGATGTCGCCACA-1	CD4+_T-cells	Ucenprubart	-0.480995
CD200REar-1_GGGAGATGTTGCTGAT-1	Macrophages	Ucenprubart	1.15101
CD200REar-1_GGGAGTAGTGTATTCG-1	Tregs	Ucenprubart	-1.26186
CD200REar-1_GGGATCCAGGCACTCC-1	CD4+_T-cells	Ucenprubart	-0.403806
CD200REar-1_GGGATGAAGCAGCACA-1	Macrophages	Ucenprubart	1.2126
CD200REar-1_GGGATGAAGTCGCTAT-1	Tregs	Ucenprubart	-1.26186
CD200REar-1_GGGATGACAATGACCT-1	Gamma-delta_T-cells	Ucenprubart	-0.25886
CD200REar-1_GGGATGATCCCGTAAA-1	Macrophages	Ucenprubart	2.5912
CD200REar-1_GGGCCATAGAGCCTGA-1	Macrophages	Ucenprubart	2.33807
CD200REar-1_GGGCCATCATAGGTTC-1	NK_cells	Ucenprubart	-0.927407
CD200REar-1_GGGCCATCATTCTGTT-1	CD8+_T-cells	Ucenprubart	-0.646287
CD200REar-1_GGGCCATTCGGCTTGG-1	Gamma-delta_T-cells	Ucenprubart	-0.735117
CD200REar-1_GGGCTACAGAGCAACC-1	Tregs	Ucenprubart	-1.26186
CD200REar-1_GGGCTACGTTGCTCAA-1	CD4+_T-cells	Ucenprubart	0.327838
CD200REar-1_GGGCTACTCGATTGAC-1	Macrophages	Ucenprubart	-0.124906
CD200REar-1_GGGCTCACAATCTCGA-1	CD8+_T-cells	Ucenprubart	0.171331
CD200REar-1_GGGTATTTCGCTAGCG-1	CD4+_T-cells	Ucenprubart	-0.124906
CD200REar-1_GGGTATTTCGGCGATC-1	CD4+_T-cells	Ucenprubart	-0.828648
CD200REar-1_GGGTCACAGAAAGCGA-1	Monocytes	Ucenprubart	0.377072
CD200REar-1_GGGTCACAGATACCAA-1	CD8+_T-cells	Ucenprubart	-0.927407
CD200REar-1_GGGTCACAGGAGTACC-1	CD4+_T-cells	Ucenprubart	-1.26186
CD200REar-1_GGGTCACCACGAAAGC-1	CD4+_T-cells	Ucenprubart	0.377072
CD200REar-1_GGGTCACCAGTCAGAG-1	CD4+_T-cells	Ucenprubart	-0.403806
CD200REar-1_GGGTCACCATGACAGG-1	CD4+_T-cells	Ucenprubart	-0.403806
CD200REar-1_GGGTCACTCAGAATAG-1	CD4+_T-cells	Ucenprubart	-0.329848
CD200REar-1_GGGTGAATCCCATGGG-1	Monocytes	Ucenprubart	-1.03201
CD200REar-1_GGGTTATCACGGTCTG-1	CD8+_T-cells	Ucenprubart	-1.38905
CD200REar-1_GGGTTATCAGGTTTAC-1	CD4+_T-cells	Ucenprubart	-0.828648
CD200REar-1_GGGTTATTCAAGAATG-1	CD4+_T-cells	Ucenprubart	-0.56171
CD200REar-1_GGGTTTAGTAGTCGGA-1	Gamma-delta_T-cells	Ucenprubart	-0.0615528
CD200REar-1_GGTAACTTCCGTCAAA-1	Basophils	Ucenprubart	2.63234
CD200REar-1_GGTAATCTCGCTGTTC-1	Monocytes	Ucenprubart	0.0587223
CD200REar-1_GGTCACGAGGAAAGGT-1	Monocytes	Ucenprubart	1.4395
CD200REar-1_GGTCACGCATCGTCCT-1	CD8+_T-cells	Ucenprubart	-1.03201
CD200REar-1_GGTCACGGTATCCTTT-1	Gamma-delta_T-cells	Ucenprubart	0.277194
CD200REar-1_GGTCACGGTGGTCTTA-1	CD4+_T-cells	Ucenprubart	-0.828648
CD200REar-1_GGTCTGGAGCCGATAG-1	Monocytes	Ucenprubart	0.377072
CD200REar-1_GGTCTGGCAGACAATA-1	CD4+_T-cells	Ucenprubart	-0.828648
CD200REar-1_GGTCTGGGTCCAGAAG-1	Monocytes	Ucenprubart	-0.0615528
CD200REar-1_GGTCTGGTCCACTAGA-1	CD4+_T-cells	Ucenprubart	-0.403806
CD200REar-1_GGTCTGGTCTCGGGAC-1	Basophils	Ucenprubart	1.75551
CD200REar-1_GGTGATTAGGATTCCT-1	CD8+_T-cells	Ucenprubart	-0.25886
CD200REar-1_GGTGATTTCAGTGTGT-1	DC	Ucenprubart	-0.480995
CD200REar-1_GGTGGCTAGCCAAGCA-1	GMP	Ucenprubart	-1.26186
CD200REar-1_GGTGGCTAGCGTGTCC-1	Monocytes	Ucenprubart	0.225055
CD200REar-1_GGTGGCTTCAGGGATG-1	CD4+_T-cells	Ucenprubart	-0.646287
CD200REar-1_GGTGTCGAGGTCGTGA-1	Gamma-delta_T-cells	Ucenprubart	2.65924
CD200REar-1_GGTGTCGCAGGCCCTA-1	CD4+_T-cells	Ucenprubart	-1.38905
CD200REar-1_GGTGTCGGTCACTTAG-1	CD8+_T-cells	Ucenprubart	-0.828648
CD200REar-1_GGTGTCGTCAATCCGA-1	Gamma-delta_T-cells	Ucenprubart	0.327838
CD200REar-1_GGTGTTAAGCCGCTTG-1	CD4+_T-cells	Ucenprubart	-0.329848
CD200REar-1_GGTGTTACAAGAGATT-1	CD4+_T-cells	Ucenprubart	-0.828648
CD200REar-1_GGTGTTAGTATAATGG-1	Monocytes	Ucenprubart	-0.000392376
CD200REar-1_GGTTAACGTCGAGTTT-1	Monocytes	Ucenprubart	0.471606
CD200REar-1_GGTTCTCGTCATGGCC-1	Tregs	Ucenprubart	-0.828648
CD200REar-1_GGTTCTCGTTTACCTT-1	Tregs	Ucenprubart	-0.927407
CD200REar-1_GGTTCTCTCATTACCT-1	Tregs	Ucenprubart	-1.38905
CD200REar-1_GGTTGTAAGCATGCAG-1	CD4+_T-cells	Ucenprubart	-0.927407
CD200REar-1_GGTTGTACAGCTACCG-1	Monocytes	Ucenprubart	-0.190614
CD200REar-1_GGTTGTAGTGACAGCA-1	Monocytes	Ucenprubart	0.728198
CD200REar-1_GGTTGTAGTTTAGAGA-1	CD4+_T-cells	Ucenprubart	2.54908
CD200REar-1_GGTTGTATCTGAGCAT-1	Macrophages	Ucenprubart	0.646738
CD200REar-1_GTAACACAGATGGTAT-1	Gamma-delta_T-cells	Ucenprubart	0.0587223
CD200REar-1_GTAACACGTCGGTGTC-1	DC	Ucenprubart	0.327838
CD200REar-1_GTAACCAAGACAACAT-1	CD4+_T-cells	Ucenprubart	-0.25886
CD200REar-1_GTAACCAAGCTCTTCC-1	CD4+_T-cells	Ucenprubart	-0.403806
CD200REar-1_GTAACCAAGTAGTCCT-1	CD4+_T-cells	Ucenprubart	-0.480995
CD200REar-1_GTAACCAGTTTGGAGG-1	CD8+_T-cells	Ucenprubart	-0.403806
CD200REar-1_GTAAGTCAGTATGGAT-1	Monocytes	Ucenprubart	-0.735117
CD200REar-1_GTAAGTCGTCTCGGAC-1	CD4+_T-cells	Ucenprubart	0.56134
CD200REar-1_GTAATCGGTTCTTCAT-1	CD4+_T-cells	Ucenprubart	0.115924
CD200REar-1_GTAATGCCAGGTGAGT-1	Macrophages	Ucenprubart	2.30576
CD200REar-1_GTAATGCCAGTCCCGA-1	Monocytes	Ucenprubart	0.986941
CD200REar-1_GTAATGCCATCTAACG-1	Monocytes	Ucenprubart	4.58844
CD200REar-1_GTAATGCGTAAGATAC-1	CD4+_T-cells	Ucenprubart	0.517043
CD200REar-1_GTAATGCGTAGGCTCC-1	CD4+_T-cells	Ucenprubart	-0.828648
CD200REar-1_GTACAACGTAGGTCAG-1	CD4+_T-cells	Ucenprubart	-0.25886
CD200REar-1_GTACAACGTTGGGAAC-1	CD8+_T-cells	Ucenprubart	-0.927407
CD200REar-1_GTACAGTAGTCGGGAT-1	CD4+_T-cells	Ucenprubart	-0.828648
CD200REar-1_GTACAGTTCATCTCTA-1	Monocytes	Ucenprubart	-0.646287
CD200REar-1_GTAGAAATCACGGTCG-1	CD8+_T-cells	Ucenprubart	-0.329848
CD200REar-1_GTAGAAATCGAAACAA-1	Monocytes	Ucenprubart	0.604555
CD200REar-1_GTAGATCAGGCCACTC-1	Macrophages	Ucenprubart	0.327838
CD200REar-1_GTAGATCAGGTTCACT-1	Macrophages	Ucenprubart	1.73311
CD200REar-1_GTAGATCTCTCCGCAT-1	Macrophages	Ucenprubart	1.18207
CD200REar-1_GTAGCTAAGTACAGCG-1	Tregs	Ucenprubart	-1.1432
CD200REar-1_GTAGCTATCCAGTGCG-1	CD8+_T-cells	Ucenprubart	-0.735117
CD200REar-1_GTAGGAGAGATAACAC-1	GMP	Ucenprubart	-0.927407
CD200REar-1_GTAGGAGGTCCGGTCA-1	CD8+_T-cells	Ucenprubart	-0.56171
CD200REar-1_GTAGGAGGTTCTGAGT-1	Monocytes	Ucenprubart	-0.0615528
CD200REar-1_GTAGGAGTCTACGCGG-1	Tregs	Ucenprubart	-1.38905
CD200REar-1_GTAGGTTAGACTGAGC-1	Macrophages	Ucenprubart	0.916798
CD200REar-1_GTAGGTTAGATCACCT-1	CD4+_T-cells	Ucenprubart	-0.735117
CD200REar-1_GTAGTACGTTGTTGAC-1	Macrophages	Ucenprubart	1.79948
CD200REar-1_GTATTGGAGACTAAGT-1	CD4+_T-cells	Ucenprubart	-0.190614
CD200REar-1_GTATTGGAGCCATTCA-1	Macrophages	Ucenprubart	1.021
CD200REar-1_GTATTGGCAGGCACAA-1	CD4+_T-cells	Ucenprubart	0.806069
CD200REar-1_GTATTGGGTGAGACCA-1	CD4+_T-cells	Ucenprubart	0.767563
CD200REar-1_GTATTGGTCGAAGCAG-1	CD4+_T-cells	Ucenprubart	-0.190614
CD200REar-1_GTATTGGTCTCAACCC-1	CD4+_T-cells	Ucenprubart	0.424971
CD200REar-1_GTATTTCAGCATTTCG-1	CD8+_T-cells	Ucenprubart	-0.124906
CD200REar-1_GTATTTCGTAGACTGG-1	Monocytes	Ucenprubart	0.115924
CD200REar-1_GTATTTCTCGGCTGGT-1	Monocytes	Ucenprubart	0.277194
CD200REar-1_GTCAAACCAAGCGATG-1	Tregs	Ucenprubart	-1.26186
CD200REar-1_GTCAAGTGTTTGTTCT-1	Macrophages	Ucenprubart	0.806069
CD200REar-1_GTCACGGGTGAGGCAT-1	CD8+_T-cells	Ucenprubart	-0.828648
CD200REar-1_GTCACTCGTACCACGC-1	CD4+_T-cells	Ucenprubart	-0.0615528
CD200REar-1_GTCACTCTCACCTGGG-1	Monocytes	Ucenprubart	-0.000392376
CD200REar-1_GTCAGCGAGACCATGG-1	CD4+_T-cells	Ucenprubart	0.115924
CD200REar-1_GTCAGCGCACCTGCAG-1	Monocytes	Ucenprubart	-0.646287
CD200REar-1_GTCAGCGCATCTCCCA-1	Tregs	Ucenprubart	-1.1432
CD200REar-1_GTCAGCGGTGCTTCAA-1	CD8+_T-cells	Ucenprubart	-0.56171
CD200REar-1_GTCATGACACGTATAC-1	CD4+_T-cells	Ucenprubart	0.471606
CD200REar-1_GTCATGAGTCAGGAGT-1	CD4+_T-cells	Ucenprubart	-0.000392376
CD200REar-1_GTCATGAGTGAAGCGT-1	Macrophages	Ucenprubart	1.56781
CD200REar-1_GTCATTTCAAACGAGC-1	CD4+_T-cells	Ucenprubart	-0.735117
CD200REar-1_GTCATTTTCATTGCGA-1	Monocytes	Ucenprubart	-0.646287
CD200REar-1_GTCCACTGTCCACGCA-1	Basophils	Ucenprubart	2.07997
CD200REar-1_GTCCCATAGCGTATAA-1	Gamma-delta_T-cells	Ucenprubart	-0.403806
CD200REar-1_GTCCCATCATTATGCG-1	DC	Ucenprubart	3.25431
CD200REar-1_GTCCTCAAGGACTGGT-1	CD4+_T-cells	Ucenprubart	-0.25886
CD200REar-1_GTCCTCACACAAAGCG-1	Monocytes	Ucenprubart	-0.329848
CD200REar-1_GTCGAATGTACAACGG-1	CD4+_T-cells	Ucenprubart	0.843755
CD200REar-1_GTCGAATGTCTCAGAT-1	CD4+_T-cells	Ucenprubart	-0.124906
CD200REar-1_GTCGAATGTGAACCGA-1	Macrophages	Ucenprubart	1.82106
CD200REar-1_GTCGCGAAGAGCAGAA-1	Gamma-delta_T-cells	Ucenprubart	0.646738
CD200REar-1_GTCGCGATCACCTGTC-1	Basophils	Ucenprubart	3.26381
CD200REar-1_GTCGCGATCGAGTCTA-1	CD4+_T-cells	Ucenprubart	-0.927407
CD200REar-1_GTCGTAACAACCGACC-1	Macrophages	Ucenprubart	1.5176
CD200REar-1_GTCGTAACATCTCATT-1	CD4+_T-cells	Ucenprubart	0.277194
CD200REar-1_GTCGTAAGTAGCGAGT-1	CD4+_T-cells	Ucenprubart	-0.190614
CD200REar-1_GTCGTTCCAGGGTCTC-1	Macrophages	Ucenprubart	1.94528
CD200REar-1_GTCGTTCGTGGCTTAT-1	CD4+_T-cells	Ucenprubart	-0.190614
CD200REar-1_GTCGTTCGTGTGAATA-1	NK_cells	Ucenprubart	-0.828648
CD200REar-1_GTCTACCAGTTAGTAG-1	CD4+_T-cells	Ucenprubart	-1.1432
CD200REar-1_GTCTACCCACCCAACG-1	Tregs	Ucenprubart	-1.26186
CD200REar-1_GTCTACCTCCGCAGTG-1	Monocytes	Ucenprubart	0.952218
CD200REar-1_GTCTAGACAAGAATGT-1	Monocytes	Ucenprubart	-0.000392376
CD200REar-1_GTCTAGACAATACCTG-1	CD4+_T-cells	Ucenprubart	-0.124906
CD200REar-1_GTCTAGATCGTTTACT-1	Monocytes	Ucenprubart	0.171331
CD200REar-1_GTCTCACCATGGACAG-1	CD4+_T-cells	Ucenprubart	-0.25886
CD200REar-1_GTCTCACGTAGTTCCA-1	CD4+_T-cells	Ucenprubart	-0.56171
CD200REar-1_GTCTCACTCTACCACC-1	Monocytes	Ucenprubart	0.56134
CD200REar-1_GTCTCACTCTACTATC-1	Monocytes	Ucenprubart	-0.000392376
CD200REar-1_GTCTCACTCTCCGAGG-1	Macrophages	Ucenprubart	0.916798
CD200REar-1_GTCTGTCCATGATAGA-1	CD4+_T-cells	Ucenprubart	-0.828648
CD200REar-1_GTCTGTCGTAGGCAGT-1	CD4+_T-cells	Ucenprubart	-0.56171
CD200REar-1_GTCTGTCGTCGCTCGA-1	Monocytes	Ucenprubart	-0.190614
CD200REar-1_GTCTTTAAGATCGGTG-1	CD4+_T-cells	Ucenprubart	-0.828648
CD200REar-1_GTCTTTACAGGGTTGA-1	Gamma-delta_T-cells	Ucenprubart	-0.828648
CD200REar-1_GTCTTTACATGCCGAC-1	CD4+_T-cells	Ucenprubart	-0.56171
CD200REar-1_GTCTTTAGTCTGTGAT-1	CD4+_T-cells	Ucenprubart	0.327838
CD200REar-1_GTGACGCAGTTCACTG-1	B_cells	Ucenprubart	-0.403806
CD200REar-1_GTGACGCCATGTGTCA-1	CD8+_T-cells	Ucenprubart	-0.329848
CD200REar-1_GTGAGCCAGATCCCAT-1	CD8+_T-cells	Ucenprubart	-0.403806
CD200REar-1_GTGAGCCAGGTTCAGG-1	Gamma-delta_T-cells	Ucenprubart	-0.646287
CD200REar-1_GTGAGCCGTACTCAAC-1	CD8+_T-cells	Ucenprubart	0.424971
CD200REar-1_GTGAGGACACCGTGAC-1	Monocytes	Ucenprubart	0.687937
CD200REar-1_GTGAGTTAGAAGTATC-1	GMP	Ucenprubart	-0.403806
CD200REar-1_GTGAGTTAGCATGGGT-1	Monocytes	Ucenprubart	0.728198
CD200REar-1_GTGAGTTGTGTTGACT-1	CD8+_T-cells	Ucenprubart	-0.480995
CD200REar-1_GTGATGTCATGAAGGC-1	Tregs	Ucenprubart	-1.26186
CD200REar-1_GTGCACGCATAATGAG-1	CD4+_T-cells	Ucenprubart	0.843755
CD200REar-1_GTGCACGGTCGTGGTC-1	CD4+_T-cells	Ucenprubart	0.115924
CD200REar-1_GTGCACGGTGTATCCA-1	CD4+_T-cells	Ucenprubart	-0.828648
CD200REar-1_GTGCAGCAGGGAACAA-1	CD4+_T-cells	Ucenprubart	-0.56171
CD200REar-1_GTGCAGCCAAACCACT-1	CD8+_T-cells	Ucenprubart	-0.828648
CD200REar-1_GTGCAGCCAAGAGCTG-1	CD4+_T-cells	Ucenprubart	0.728198
CD200REar-1_GTGCAGCCACAACCGC-1	CD4+_T-cells	Ucenprubart	-0.25886
CD200REar-1_GTGCAGCCACAACGAG-1	Macrophages	Ucenprubart	2.38546
CD200REar-1_GTGCAGCTCGGTCTAA-1	Macrophages	Ucenprubart	2.1347
CD200REar-1_GTGCTGGAGTACAGAT-1	Monocytes	Ucenprubart	-0.403806
CD200REar-1_GTGCTGGCAAATGATG-1	Tregs	Ucenprubart	-1.26186
CD200REar-1_GTGCTTCCACGAGGAT-1	NK_cells	Ucenprubart	-0.56171
CD200REar-1_GTGCTTCGTCCTACAA-1	GMP	Ucenprubart	-0.56171
CD200REar-1_GTGGAAGAGCCATGCC-1	CD8+_T-cells	Ucenprubart	-0.000392376
CD200REar-1_GTGGAAGAGTTGAATG-1	Macrophages	Ucenprubart	-0.124906
CD200REar-1_GTGGAAGCAAACCACT-1	GMP	Ucenprubart	0.986941
CD200REar-1_GTGGAAGCAAAGGAGA-1	CD4+_T-cells	Ucenprubart	0.115924
CD200REar-1_GTGGAAGCAGACAAAT-1	CD4+_T-cells	Ucenprubart	0.471606
CD200REar-1_GTGGAGAAGTCGCGAA-1	CD8+_T-cells	Ucenprubart	-0.25886
CD200REar-1_GTGGAGACAGCAGAAC-1	CD8+_T-cells	Ucenprubart	-0.927407
CD200REar-1_GTGGAGATCCACGGGT-1	Monocytes	Ucenprubart	-0.000392376
CD200REar-1_GTGGCGTTCACACGAT-1	CD4+_T-cells	Ucenprubart	-0.828648
CD200REar-1_GTGGCGTTCCACTGGG-1	CD8+_T-cells	Ucenprubart	-0.927407
CD200REar-1_GTGGCGTTCTTTGATC-1	Tregs	Ucenprubart	-1.03201
CD200REar-1_GTGGGAAAGCGCGTTC-1	Monocytes	Ucenprubart	-0.403806
CD200REar-1_GTGGGAATCGTAGGAG-1	CD4+_T-cells	Ucenprubart	-1.1432
CD200REar-1_GTGGTTAGTGAATTAG-1	Gamma-delta_T-cells	Ucenprubart	-0.403806
CD200REar-1_GTGTAACAGACATAAC-1	CD4+_T-cells	Ucenprubart	0.767563
CD200REar-1_GTGTAACAGTCTCGTA-1	Monocytes	Ucenprubart	-0.646287
CD200REar-1_GTGTCCTTCTCACTCG-1	CD8+_T-cells	Ucenprubart	-1.03201
CD200REar-1_GTGTGATAGAGGGTAA-1	CD4+_T-cells	Ucenprubart	-1.03201
CD200REar-1_GTGTGATAGAGGTATT-1	Monocytes	Ucenprubart	-0.828648
CD200REar-1_GTGTGATCAATGCAAA-1	GMP	Ucenprubart	-0.0615528
CD200REar-1_GTGTGATTCTGAGGTT-1	Monocytes	Ucenprubart	-0.56171
CD200REar-1_GTGTGGCAGCCTGTGC-1	Macrophages	Ucenprubart	1.86345
CD200REar-1_GTGTGGCCACCGTGCA-1	Monocytes	Ucenprubart	-0.56171
CD200REar-1_GTGTGGCCATAGTCGT-1	Tregs	Ucenprubart	-1.03201
CD200REar-1_GTGTGGCCATCATTGG-1	Monocytes	Ucenprubart	-0.000392376
CD200REar-1_GTGTTAGAGGTGCTGA-1	CD8+_T-cells	Ucenprubart	-1.26186
CD200REar-1_GTGTTAGAGTTGCGAG-1	CD4+_T-cells	Ucenprubart	-0.56171
CD200REar-1_GTGTTAGCAAAGAACT-1	CD4+_T-cells	Ucenprubart	-0.927407
CD200REar-1_GTGTTAGCAGAGAGGG-1	Monocytes	Ucenprubart	-0.190614
CD200REar-1_GTGTTAGTCGCCTCTA-1	Monocytes	Ucenprubart	0.646738
CD200REar-1_GTTACCCTCGTTAGAC-1	Macrophages	Ucenprubart	-0.124906
CD200REar-1_GTTACCCTCTCCGCAT-1	CD4+_T-cells	Ucenprubart	-0.735117
CD200REar-1_GTTACGACACTGAGTT-1	Monocytes	Ucenprubart	-0.000392376
CD200REar-1_GTTACGATCACTGGTA-1	Macrophages	Ucenprubart	0.687937
CD200REar-1_GTTAGACAGAGTCTGG-1	Monocytes	Ucenprubart	-0.25886
CD200REar-1_GTTAGACAGTTGAAAC-1	Macrophages	Ucenprubart	-0.000392376
CD200REar-1_GTTAGACCACGCGCTA-1	GMP	Ucenprubart	-1.03201
CD200REar-1_GTTAGACGTACCGTGC-1	CD8+_T-cells	Ucenprubart	-0.828648
CD200REar-1_GTTAGACGTGGTCTCG-1	Macrophages	Ucenprubart	2.1347
CD200REar-1_GTTAGACTCCAACCAA-1	CD8+_T-cells	Ucenprubart	-1.26186
CD200REar-1_GTTAGTGGTCCGGATC-1	Monocytes	Ucenprubart	-0.124906
CD200REar-1_GTTATGGAGCATTTGC-1	CD8+_T-cells	Ucenprubart	-1.03201
CD200REar-1_GTTCATTTCAAGCCCG-1	CD4+_T-cells	Ucenprubart	0.171331
CD200REar-1_GTTCCGTGTGCCTAAT-1	Monocytes	Ucenprubart	2.67254
CD200REar-1_GTTCGCTAGATGCTTC-1	CD4+_T-cells	Ucenprubart	-0.0615528
CD200REar-1_GTTCGCTCAAGATGTA-1	CD8+_T-cells	Ucenprubart	-0.927407
CD200REar-1_GTTCTATGTTTGGAAA-1	CD8+_T-cells	Ucenprubart	-0.828648
CD200REar-1_GTTGAACAGTAGGCCA-1	CD8+_T-cells	Ucenprubart	-0.56171
CD200REar-1_GTTGAACTCGCAGTTA-1	CD8+_T-cells	Ucenprubart	-0.190614
CD200REar-1_GTTGCGGAGCTGCCTG-1	CD4+_T-cells	Ucenprubart	-0.735117
CD200REar-1_GTTGCGGTCTACTGCC-1	Tregs	Ucenprubart	-0.828648
CD200REar-1_GTTGTAGAGTAGATCA-1	Macrophages	Ucenprubart	1.05441
CD200REar-1_GTTGTAGTCACTTGTT-1	CD8+_T-cells	Ucenprubart	-0.56171
CD200REar-1_GTTGTAGTCTCCGAGG-1	CD4+_T-cells	Ucenprubart	-0.828648
CD200REar-1_GTTGTCCAGTAGCATA-1	CD8+_T-cells	Ucenprubart	-1.38905
CD200REar-1_GTTGTCCGTAGTATAG-1	Gamma-delta_T-cells	Ucenprubart	-0.124906
CD200REar-1_GTTGTCCGTGCAAGAC-1	Monocytes	Ucenprubart	0.277194
CD200REar-1_GTTGTGATCATAAGGA-1	Tregs	Ucenprubart	-1.1432
CD200REar-1_GTTTACTGTGTCCAAT-1	CD4+_T-cells	Ucenprubart	-0.480995
CD200REar-1_TAACACGAGCGTGAAC-1	Monocytes	Ucenprubart	-0.124906
CD200REar-1_TAACCAGTCACCCTTG-1	CD4+_T-cells	Ucenprubart	0.728198
CD200REar-1_TAACGACGTACTGTTG-1	Tregs	Ucenprubart	-1.03201
CD200REar-1_TAACGACTCCAGTGCG-1	Tregs	Ucenprubart	-1.03201
CD200REar-1_TAACTTCAGCAAACAT-1	CD8+_T-cells	Ucenprubart	-0.124906
CD200REar-1_TAACTTCGTGGTCTAT-1	Monocytes	Ucenprubart	-0.56171
CD200REar-1_TAAGCACCAGTCACGC-1	Monocytes	Ucenprubart	0.277194
CD200REar-1_TAAGCACGTGCATTTG-1	CD4+_T-cells	Ucenprubart	-0.56171
CD200REar-1_TAAGCCAAGCCAGAGT-1	CD4+_T-cells	Ucenprubart	-0.25886
CD200REar-1_TAAGCCACAGACACAG-1	Monocytes	Ucenprubart	0.171331
CD200REar-1_TAAGCCAGTAGTTACC-1	GMP	Ucenprubart	-0.25886
CD200REar-1_TAAGCGTAGCGTGTTT-1	GMP	Ucenprubart	-0.927407
CD200REar-1_TAAGCGTTCCATCAGA-1	CD4+_T-cells	Ucenprubart	-0.735117
CD200REar-1_TAAGCGTTCCCATAGA-1	GMP	Ucenprubart	-0.403806
CD200REar-1_TAAGTCGCACGTATAC-1	Tregs	Ucenprubart	-1.38905
CD200REar-1_TAAGTCGCATTGTGCA-1	Gamma-delta_T-cells	Ucenprubart	0.916798
CD200REar-1_TAATCTCGTTGAAGTA-1	Monocytes	Ucenprubart	-0.56171
CD200REar-1_TAATTCCCAGGTGAGT-1	CD4+_T-cells	Ucenprubart	-0.124906
CD200REar-1_TAATTCCGTACCGTGC-1	Monocytes	Ucenprubart	-0.124906
CD200REar-1_TAATTCCTCGAGCTGC-1	CD4+_T-cells	Ucenprubart	-0.000392376
CD200REar-1_TAATTCCTCTACGGTA-1	Gamma-delta_T-cells	Ucenprubart	-0.329848
CD200REar-1_TACAACGCATATACCG-1	CD4+_T-cells	Ucenprubart	-0.828648
CD200REar-1_TACAACGGTTACCTTT-1	Monocytes	Ucenprubart	0.0587223
CD200REar-1_TACACCCGTAGAGGAA-1	CD4+_T-cells	Ucenprubart	-0.828648
CD200REar-1_TACATTCTCACTGTTT-1	Tregs	Ucenprubart	-0.735117
CD200REar-1_TACCCACAGTAGGTTA-1	Basophils	Ucenprubart	1.94528
CD200REar-1_TACCCGTTCTGAATGC-1	Macrophages	Ucenprubart	0.424971
CD200REar-1_TACCGAATCCCTCATG-1	CD4+_T-cells	Ucenprubart	0.916798
CD200REar-1_TACCGAATCGCGAAGA-1	CD4+_T-cells	Ucenprubart	4.31255
CD200REar-1_TACCGAATCGTGGGTC-1	Tregs	Ucenprubart	-1.38905
CD200REar-1_TACCGGGAGCACTAAA-1	Macrophages	Ucenprubart	1.88426
CD200REar-1_TACCGGGGTATAGGAT-1	CD4+_T-cells	Ucenprubart	0.115924
CD200REar-1_TACCGGGGTTCTCTAT-1	CD4+_T-cells	Ucenprubart	-1.03201
CD200REar-1_TACCTCGTCGCAATGT-1	CD4+_T-cells	Ucenprubart	-0.828648
CD200REar-1_TACCTGCAGTCGCCAC-1	Monocytes	Ucenprubart	0.424971
CD200REar-1_TACCTGCCAGCTCCTT-1	Monocytes	Ucenprubart	0.0587223
CD200REar-1_TACCTGCCATGTGGTT-1	Tregs	Ucenprubart	-0.927407
CD200REar-1_TACCTGCGTCGCACAC-1	Macrophages	Ucenprubart	2.07997
CD200REar-1_TACCTGCGTCTCCTGT-1	CD4+_T-cells	Ucenprubart	-0.190614
CD200REar-1_TACCTGCTCGACACTA-1	Gamma-delta_T-cells	Ucenprubart	-0.828648
CD200REar-1_TACGCTCTCGTTCTGC-1	Macrophages	Ucenprubart	1.84238
CD200REar-1_TACGGGCCAATGTCTG-1	Monocytes	Ucenprubart	-0.403806
CD200REar-1_TACGGGCTCTGTCGCT-1	CD4+_T-cells	Ucenprubart	-0.828648
CD200REar-1_TACGGTAAGAGACAAG-1	Monocytes	Ucenprubart	0.225055
CD200REar-1_TACGGTATCCTGTAAG-1	Monocytes	Ucenprubart	1.84238
CD200REar-1_TACGGTATCGCCTCTA-1	CD8+_T-cells	Ucenprubart	-0.329848
CD200REar-1_TACGTCCTCAAACGAA-1	Tregs	Ucenprubart	5.42015
CD200REar-1_TACTGCCAGCGTATGG-1	CD8+_T-cells	Ucenprubart	-0.56171
CD200REar-1_TACTGCCTCCACAAGT-1	Monocytes	Ucenprubart	-0.735117
CD200REar-1_TACTTACAGAGCCGAT-1	Gamma-delta_T-cells	Ucenprubart	-0.735117
CD200REar-1_TACTTACCAAGACAAT-1	Macrophages	Ucenprubart	-0.124906
CD200REar-1_TACTTACGTCGAGTTT-1	CD8+_T-cells	Ucenprubart	-0.646287
CD200REar-1_TACTTACGTTGGGAAC-1	CD4+_T-cells	Ucenprubart	-0.480995
CD200REar-1_TACTTCAAGCAAATGT-1	CD8+_T-cells	Ucenprubart	-0.646287
CD200REar-1_TACTTCACATAAGATG-1	CD4+_T-cells	Ucenprubart	-0.646287
CD200REar-1_TACTTCAGTTCCCACT-1	Monocytes	Ucenprubart	0.56134
CD200REar-1_TACTTCAGTTTACCAG-1	Tregs	Ucenprubart	-1.03201
CD200REar-1_TACTTCATCAGAGCGA-1	NK_cells	Ucenprubart	-0.403806
CD200REar-1_TAGACCAGTTCAGGTT-1	CD4+_T-cells	Ucenprubart	-0.25886
CD200REar-1_TAGACTGTCTCATGCC-1	Monocytes	Ucenprubart	0.327838
CD200REar-1_TAGAGTCAGAACCGCA-1	CD8+_T-cells	Ucenprubart	-0.828648
CD200REar-1_TAGAGTCCACAGAGCA-1	Monocytes	Ucenprubart	-0.190614
CD200REar-1_TAGAGTCCAGAGATTA-1	Tregs	Ucenprubart	-0.403806
CD200REar-1_TAGATCGAGGAAACGA-1	CD4+_T-cells	Ucenprubart	-0.927407
CD200REar-1_TAGATCGGTCACGCTG-1	Macrophages	Ucenprubart	0.806069
CD200REar-1_TAGATCGGTGTTAAAG-1	CD8+_T-cells	Ucenprubart	-0.735117
CD200REar-1_TAGATCGGTTGCCATA-1	CD8+_T-cells	Ucenprubart	-1.1432
CD200REar-1_TAGCACAGTATGGAAT-1	Tregs	Ucenprubart	-1.26186
CD200REar-1_TAGCACATCCGTAATG-1	CD4+_T-cells	Ucenprubart	-1.03201
CD200REar-1_TAGGAGGAGACGGTCA-1	Macrophages	Ucenprubart	1.24261
CD200REar-1_TAGGAGGGTCCCGTGA-1	Gamma-delta_T-cells	Ucenprubart	-0.480995
CD200REar-1_TAGGGTTAGAGTTGTA-1	Tregs	Ucenprubart	-1.26186
CD200REar-1_TAGGGTTTCGCTGATA-1	Monocytes	Ucenprubart	-0.735117
CD200REar-1_TAGGTACAGTGTACCT-1	CD4+_T-cells	Ucenprubart	-0.646287
CD200REar-1_TAGGTACGTCTGCCTT-1	CD4+_T-cells	Ucenprubart	-0.403806
CD200REar-1_TAGTGCAAGATGCCGA-1	B_cells	Ucenprubart	-0.927407
CD200REar-1_TAGTGCACACTGAGTT-1	Monocytes	Ucenprubart	-0.000392376
CD200REar-1_TAGTGCATCGGCTGGT-1	CD4+_T-cells	Ucenprubart	-0.735117
CD200REar-1_TATACCTAGGGTACAC-1	Tregs	Ucenprubart	-0.403806
CD200REar-1_TATACCTTCAATCTCT-1	Tregs	Ucenprubart	-0.927407
CD200REar-1_TATATCCAGAATTGTG-1	CD8+_T-cells	Ucenprubart	-0.329848
CD200REar-1_TATATCCGTATCTCTT-1	CD4+_T-cells	Ucenprubart	-1.26186
CD200REar-1_TATCAGGCAGTTCCAA-1	Monocytes	Ucenprubart	-0.190614
CD200REar-1_TATCAGGTCCGCCTAT-1	Macrophages	Ucenprubart	0.171331
CD200REar-1_TATCAGGTCTAGGCCG-1	Macrophages	Ucenprubart	-0.25886
CD200REar-1_TATCCTAAGCCTGTCG-1	Monocytes	Ucenprubart	0.171331
CD200REar-1_TATCCTACACTACAGT-1	CD4+_T-cells	Ucenprubart	0.377072
CD200REar-1_TATCCTAGTCCTTTGC-1	Macrophages	Ucenprubart	0.687937
CD200REar-1_TATCCTAGTGTGAGCA-1	CD4+_T-cells	Ucenprubart	-0.56171
CD200REar-1_TATCGCCAGGTGCCAA-1	CD4+_T-cells	Ucenprubart	0.517043
CD200REar-1_TATCGCCCAGGATCTT-1	Gamma-delta_T-cells	Ucenprubart	-0.403806
CD200REar-1_TATCTGTAGTTTCTTC-1	Macrophages	Ucenprubart	1.18207
CD200REar-1_TATCTGTCAACTGCTA-1	DC	Ucenprubart	0.225055
CD200REar-1_TATCTGTCATACTGAC-1	Macrophages	Ucenprubart	1.05441
CD200REar-1_TATCTGTGTGCGAACA-1	Monocytes	Ucenprubart	1.05441
CD200REar-1_TATCTGTGTGTCCGGT-1	Macrophages	Ucenprubart	1.15101
CD200REar-1_TATCTGTTCCAGCACG-1	CD8+_T-cells	Ucenprubart	-0.735117
CD200REar-1_TATCTGTTCTGAATGC-1	CD4+_T-cells	Ucenprubart	0.225055
CD200REar-1_TATCTTGCAGTGGGTA-1	CD4+_T-cells	Ucenprubart	-1.03201
CD200REar-1_TATCTTGGTTAATCGC-1	Macrophages	Ucenprubart	1.84238
CD200REar-1_TATCTTGTCAGCCCAG-1	CD4+_T-cells	Ucenprubart	0.0587223
CD200REar-1_TATGTTCAGCGACCCT-1	Macrophages	Ucenprubart	0.646738
CD200REar-1_TATGTTCAGTGGTCAG-1	CD4+_T-cells	Ucenprubart	-0.735117
CD200REar-1_TATGTTCGTTCTCCCA-1	CD4+_T-cells	Ucenprubart	-1.1432
CD200REar-1_TATGTTCTCGGTCAGC-1	CD4+_T-cells	Ucenprubart	-0.480995
CD200REar-1_TATTCCAAGTGACACG-1	Tregs	Ucenprubart	-1.1432
CD200REar-1_TATTCCACAAGCAATA-1	Monocytes	Ucenprubart	-0.480995
CD200REar-1_TATTGCTCACTTGAAC-1	CD4+_T-cells	Ucenprubart	-0.646287
CD200REar-1_TATTGCTCAGACGCTC-1	Tregs	Ucenprubart	-1.38905
CD200REar-1_TATTGCTTCAGAACCT-1	Monocytes	Ucenprubart	0.377072
CD200REar-1_TATTGGGAGCAGGGAG-1	Monocytes	Ucenprubart	-0.0615528
CD200REar-1_TATTTCGCATTCTGTT-1	CD8+_T-cells	Ucenprubart	-1.26186
CD200REar-1_TATTTCGGTGAATGTA-1	CD4+_T-cells	Ucenprubart	-0.000392376
CD200REar-1_TATTTCGGTGGGATTG-1	Gamma-delta_T-cells	Ucenprubart	0.277194
CD200REar-1_TATTTCGTCATTTGTC-1	Gamma-delta_T-cells	Ucenprubart	-0.828648
CD200REar-1_TCAAGACGTGGCGTAA-1	Monocytes	Ucenprubart	0.517043
CD200REar-1_TCAAGACTCGCCTCTA-1	CD4+_T-cells	Ucenprubart	-0.828648
CD200REar-1_TCAAGCACAAACGAGC-1	Monocytes	Ucenprubart	-0.000392376
CD200REar-1_TCAAGCACATCATCTT-1	CD4+_T-cells	Ucenprubart	-0.25886
CD200REar-1_TCAAGCACATCTAACG-1	Monocytes	Ucenprubart	-0.329848
CD200REar-1_TCAAGCAGTGAATGTA-1	CD4+_T-cells	Ucenprubart	-0.190614
CD200REar-1_TCAATTCAGAATTCAG-1	Macrophages	Ucenprubart	0.986941
CD200REar-1_TCAATTCAGCTTCATG-1	CD8+_T-cells	Ucenprubart	-0.927407
CD200REar-1_TCACATTAGCACTCTA-1	CD4+_T-cells	Ucenprubart	-0.735117
CD200REar-1_TCACATTTCATTACTC-1	CD8+_T-cells	Ucenprubart	-0.927407
CD200REar-1_TCACGCTCAATTGAGA-1	Monocytes	Ucenprubart	-0.646287
CD200REar-1_TCACGCTGTTATGTCG-1	Tregs	Ucenprubart	-1.26186
CD200REar-1_TCACGGGAGAGGCGGA-1	Monocytes	Ucenprubart	-0.000392376
CD200REar-1_TCACGGGAGGTAGCAC-1	DC	Ucenprubart	2.27284
CD200REar-1_TCACTATAGTGTGTTC-1	Tregs	Ucenprubart	-0.646287
CD200REar-1_TCACTATGTCATCACA-1	Macrophages	Ucenprubart	-0.828648
CD200REar-1_TCACTATTCTCGCAGG-1	CD4+_T-cells	Ucenprubart	-0.329848
CD200REar-1_TCACTCGAGAAGCCTG-1	Monocytes	Ucenprubart	0.0587223
CD200REar-1_TCACTCGGTGGGACAT-1	Gamma-delta_T-cells	Ucenprubart	0.277194
CD200REar-1_TCAGCAACAAGCCCAC-1	Monocytes	Ucenprubart	0.171331
CD200REar-1_TCAGCAAGTAGGCAGT-1	CD4+_T-cells	Ucenprubart	-0.000392376
CD200REar-1_TCAGCAATCTCGCCTA-1	Monocytes	Ucenprubart	0.424971
CD200REar-1_TCAGGGCAGAGTGTTA-1	CD8+_T-cells	Ucenprubart	-0.927407
CD200REar-1_TCAGGGCAGGTTCACT-1	Macrophages	Ucenprubart	1.98483
CD200REar-1_TCAGGGCCAACATCGT-1	CD4+_T-cells	Ucenprubart	-0.124906
CD200REar-1_TCAGGGCGTGAACTAA-1	CD4+_T-cells	Ucenprubart	-0.828648
CD200REar-1_TCAGGGCGTTGTCAGT-1	GMP	Ucenprubart	0.277194
CD200REar-1_TCAGGTAAGAAGAGCA-1	CD4+_T-cells	Ucenprubart	-0.646287
CD200REar-1_TCAGGTAAGACTACCT-1	Macrophages	Ucenprubart	1.4395
CD200REar-1_TCAGGTACACAAGCTT-1	Tregs	Ucenprubart	-1.26186
CD200REar-1_TCAGTCCAGCGCATCC-1	Macrophages	Ucenprubart	2.0984
CD200REar-1_TCAGTGAAGAGAAGGT-1	CD8+_T-cells	Ucenprubart	-0.329848
CD200REar-1_TCAGTGACACACCGCA-1	CD4+_T-cells	Ucenprubart	-0.124906
CD200REar-1_TCAGTGACAGACGGAT-1	CD8+_T-cells	Ucenprubart	-1.03201
CD200REar-1_TCAGTGACATCGATAC-1	Macrophages	Ucenprubart	2.2223
CD200REar-1_TCAGTTTAGTCCTGCG-1	Macrophages	Ucenprubart	1.05441
CD200REar-1_TCATACTAGGAGGTTC-1	CD4+_T-cells	Ucenprubart	-0.646287
CD200REar-1_TCATACTAGTGAGTTA-1	CD8+_T-cells	Ucenprubart	-1.26186
CD200REar-1_TCATACTTCAAACTGC-1	Tregs	Ucenprubart	-1.26186
CD200REar-1_TCATCATGTCGGCTAC-1	CD4+_T-cells	Ucenprubart	-0.480995
CD200REar-1_TCATCATGTTAAGGAT-1	CD4+_T-cells	Ucenprubart	-1.03201
CD200REar-1_TCATCATTCGGAACTT-1	CD4+_T-cells	Ucenprubart	-0.329848
CD200REar-1_TCATCATTCTGACCCT-1	Tregs	Ucenprubart	-0.828648
CD200REar-1_TCATCCGAGGAACATT-1	Gamma-delta_T-cells	Ucenprubart	0.277194
CD200REar-1_TCATCCGAGGTTCATC-1	CD8+_T-cells	Ucenprubart	-0.56171
CD200REar-1_TCATCCGCAAGGCGTA-1	Gamma-delta_T-cells	Ucenprubart	-0.403806
CD200REar-1_TCATCCGTCTGACGCG-1	CD4+_T-cells	Ucenprubart	-0.000392376
CD200REar-1_TCATGAGCACCTCTAC-1	Monocytes	Ucenprubart	0.0587223
CD200REar-1_TCATGAGTCGCCACTT-1	Macrophages	Ucenprubart	-0.000392376
CD200REar-1_TCATGAGTCTTCCACG-1	Monocytes	Ucenprubart	0.471606
CD200REar-1_TCATGCCAGACCTCCG-1	CD8+_T-cells	Ucenprubart	-0.480995
CD200REar-1_TCATGGAAGTGGTTCT-1	Monocytes	Ucenprubart	-0.56171
CD200REar-1_TCATGGAGTGAATTAG-1	Macrophages	Ucenprubart	1.24261
CD200REar-1_TCATGGAGTGTACAGG-1	CD8+_T-cells	Ucenprubart	-1.03201
CD200REar-1_TCATGTTAGAGCCGTA-1	Monocytes	Ucenprubart	-0.000392376
CD200REar-1_TCATGTTAGCCTCAAT-1	Tregs	Ucenprubart	-0.56171
CD200REar-1_TCATGTTCAAGTCGTT-1	CD8+_T-cells	Ucenprubart	-0.735117
CD200REar-1_TCATGTTTCCACCTCA-1	CD4+_T-cells	Ucenprubart	0.916798
CD200REar-1_TCATGTTTCCCTTGTG-1	Monocytes	Ucenprubart	2.11664
CD200REar-1_TCATTCAAGGTTCAGG-1	CD4+_T-cells	Ucenprubart	-0.927407
CD200REar-1_TCATTCATCGGCTGGT-1	Macrophages	Ucenprubart	1.79948
CD200REar-1_TCATTGTAGCTTCATG-1	Monocytes	Ucenprubart	-0.646287
CD200REar-1_TCATTGTCATGGAGAC-1	Tregs	Ucenprubart	-1.26186
CD200REar-1_TCCACCAAGCTCGAAG-1	CD4+_T-cells	Ucenprubart	-0.403806
CD200REar-1_TCCACCAAGGCGACAT-1	CD4+_T-cells	Ucenprubart	0.115924
CD200REar-1_TCCACCAAGTACCATC-1	NK_cells	Ucenprubart	-1.26186
CD200REar-1_TCCACCACAATGAGCG-1	CD4+_T-cells	Ucenprubart	-0.403806
CD200REar-1_TCCACCAGTCAGTCGC-1	Monocytes	Ucenprubart	-0.0615528
CD200REar-1_TCCACCATCAGACCCG-1	CD4+_T-cells	Ucenprubart	-0.56171
CD200REar-1_TCCACCATCGTTGTGA-1	CD4+_T-cells	Ucenprubart	-0.403806
CD200REar-1_TCCACGTAGTATGAAC-1	Macrophages	Ucenprubart	2.64584
CD200REar-1_TCCACGTCAAATCGTC-1	Gamma-delta_T-cells	Ucenprubart	0.0587223
CD200REar-1_TCCAGAATCGAATGCT-1	CD8+_T-cells	Ucenprubart	-0.56171
CD200REar-1_TCCAGAATCGGTTCAA-1	CD4+_T-cells	Ucenprubart	-0.646287
CD200REar-1_TCCATCGAGGTTGAGC-1	Tregs	Ucenprubart	-1.03201
CD200REar-1_TCCATCGAGTTTGGCT-1	CD4+_T-cells	Ucenprubart	-0.646287
CD200REar-1_TCCATCGCAGTCGAGA-1	Gamma-delta_T-cells	Ucenprubart	-0.329848
CD200REar-1_TCCATCGTCACTGTCC-1	CD8+_T-cells	Ucenprubart	-1.1432
CD200REar-1_TCCATCGTCCTTCTTC-1	CD4+_T-cells	Ucenprubart	-0.25886
CD200REar-1_TCCATGCCAGCGATTT-1	CD8+_T-cells	Ucenprubart	-0.828648
CD200REar-1_TCCATGCGTCAAACGG-1	Monocytes	Ucenprubart	0.517043
CD200REar-1_TCCCACACATCGTCCT-1	CD4+_T-cells	Ucenprubart	0.880654
CD200REar-1_TCCCAGTAGTACGTCT-1	CD8+_T-cells	Ucenprubart	-0.828648
CD200REar-1_TCCCAGTAGTGTTGAA-1	CD4+_T-cells	Ucenprubart	-1.26186
CD200REar-1_TCCCAGTTCGTAATGC-1	Tregs	Ucenprubart	-1.1432
CD200REar-1_TCCCATGGTGAGGAAA-1	Tregs	Ucenprubart	-0.56171
CD200REar-1_TCCGATCAGAAGGTAG-1	CD4+_T-cells	Ucenprubart	1.32969
CD200REar-1_TCCGATCAGCCACAAG-1	Monocytes	Ucenprubart	-0.000392376
CD200REar-1_TCCGATCAGCCTCTTC-1	CD8+_T-cells	Ucenprubart	-0.646287
CD200REar-1_TCCGATCGTGCCTTTC-1	Tregs	Ucenprubart	-1.1432
CD200REar-1_TCCGGGAAGGAATGTT-1	Monocytes	Ucenprubart	0.327838
CD200REar-1_TCCGGGAAGGCCTTCG-1	Gamma-delta_T-cells	Ucenprubart	0.0587223
CD200REar-1_TCCGGGAAGGGCTGAT-1	B_cells	Ucenprubart	-0.927407
CD200REar-1_TCCGGGAAGGTACATA-1	Tregs	Ucenprubart	-1.1432
CD200REar-1_TCCGGGACACAGAGAC-1	Gamma-delta_T-cells	Ucenprubart	1.24261
CD200REar-1_TCCGGGAGTTGCATGT-1	Macrophages	Ucenprubart	2.27284
CD200REar-1_TCCGGGATCACATCAG-1	Monocytes	Ucenprubart	0.377072
CD200REar-1_TCCGGGATCTCTGGTC-1	Tregs	Ucenprubart	-1.38905
CD200REar-1_TCCGTGTGTTTACACG-1	Monocytes	Ucenprubart	0.171331
CD200REar-1_TCCGTGTTCCATCTGC-1	CD4+_T-cells	Ucenprubart	1.24261
CD200REar-1_TCCTAATAGAGGCCAT-1	CD8+_T-cells	Ucenprubart	0.604555
CD200REar-1_TCCTAATCACGGCTAC-1	Tregs	Ucenprubart	-0.000392376
CD200REar-1_TCCTAATGTCGTCTCT-1	CD4+_T-cells	Ucenprubart	0.0587223
CD200REar-1_TCCTAATTCGTGCTCT-1	CD4+_T-cells	Ucenprubart	-0.646287
CD200REar-1_TCCTCTTAGCTGGTGA-1	CD4+_T-cells	Ucenprubart	-0.828648
CD200REar-1_TCCTCTTAGGATGCGT-1	DC	Ucenprubart	2.43161
CD200REar-1_TCCTCTTAGGTACATA-1	Macrophages	Ucenprubart	0.916798
CD200REar-1_TCCTGCAAGACCCGCT-1	Macrophages	Ucenprubart	1.24261
CD200REar-1_TCCTGCAAGGACATCG-1	Monocytes	Ucenprubart	0.728198
CD200REar-1_TCCTGCACATGGAGAC-1	CD4+_T-cells	Ucenprubart	-0.927407
CD200REar-1_TCCTGCATCGTGTCAA-1	Macrophages	Ucenprubart	2.07997
CD200REar-1_TCCTGCATCTTCACGC-1	Macrophages	Ucenprubart	2.77547
CD200REar-1_TCCTTCTGTCTTCCGT-1	Macrophages	Ucenprubart	0.327838
CD200REar-1_TCCTTCTGTTCTTAGG-1	Gamma-delta_T-cells	Ucenprubart	-0.646287
CD200REar-1_TCCTTCTTCCTCTAGC-1	Macrophages	Ucenprubart	1.82106
CD200REar-1_TCCTTTCCAGTCTCTC-1	Tregs	Ucenprubart	-1.03201
CD200REar-1_TCGAACACAGATTTCG-1	Macrophages	Ucenprubart	1.59239
CD200REar-1_TCGAACAGTGCTCTTC-1	CD4+_T-cells	Ucenprubart	-0.25886
CD200REar-1_TCGAAGTAGACGCAGT-1	CD4+_T-cells	Ucenprubart	-0.646287
CD200REar-1_TCGAAGTAGATAACGT-1	Gamma-delta_T-cells	Ucenprubart	0.986941
CD200REar-1_TCGAAGTAGTTACGAA-1	Macrophages	Ucenprubart	2.7503
CD200REar-1_TCGAAGTCAAGCCTGC-1	Monocytes	Ucenprubart	-0.735117
CD200REar-1_TCGACCTCAGATTCGT-1	Tregs	Ucenprubart	-1.03201
CD200REar-1_TCGACGGCAACTTGCA-1	Macrophages	Ucenprubart	0.843755
CD200REar-1_TCGACGGCACAAACGG-1	CD8+_T-cells	Ucenprubart	-0.403806
CD200REar-1_TCGACGGGTAACCCGC-1	DC	Ucenprubart	0.471606
CD200REar-1_TCGACGGGTGGCGTAA-1	Gamma-delta_T-cells	Ucenprubart	0.0587223
CD200REar-1_TCGCACTCAGGGTTGA-1	Monocytes	Ucenprubart	0.880654
CD200REar-1_TCGCAGGAGAGTCAAT-1	Tregs	Ucenprubart	-0.735117
CD200REar-1_TCGCAGGTCGAACCTA-1	Macrophages	Ucenprubart	0.806069
CD200REar-1_TCGCAGGTCGGTATGT-1	CD4+_T-cells	Ucenprubart	-1.26186
CD200REar-1_TCGCTCACAATCGCAT-1	CD4+_T-cells	Ucenprubart	-0.403806
CD200REar-1_TCGCTCACACCAGCTG-1	CD8+_T-cells	Ucenprubart	-0.646287
CD200REar-1_TCGCTCACACCCTCTA-1	CD4+_T-cells	Ucenprubart	-0.828648
CD200REar-1_TCGCTTGAGCCTTTGA-1	CD4+_T-cells	Ucenprubart	-0.56171
CD200REar-1_TCGCTTGCATCTGTTT-1	Monocytes	Ucenprubart	0.225055
CD200REar-1_TCGGATAAGGATGTTA-1	CD8+_T-cells	Ucenprubart	-1.26186
CD200REar-1_TCGGGACAGGTGCTTT-1	GMP	Ucenprubart	0.952218
CD200REar-1_TCGGGACGTTACGGAG-1	CD4+_T-cells	Ucenprubart	-0.646287
CD200REar-1_TCGGGCAGTTGACGGA-1	CD8+_T-cells	Ucenprubart	0.728198
CD200REar-1_TCGGTCTAGGGAGGTG-1	CD4+_T-cells	Ucenprubart	-1.03201
CD200REar-1_TCGGTCTGTTGTGGAG-1	Monocytes	Ucenprubart	0.687937
CD200REar-1_TCGTAGACACCGGCTA-1	Monocytes	Ucenprubart	-0.0615528
CD200REar-1_TCGTAGACATTGCCGG-1	Gamma-delta_T-cells	Ucenprubart	-1.26186
CD200REar-1_TCGTAGAGTCTTCGAA-1	CD8+_T-cells	Ucenprubart	-0.124906
CD200REar-1_TCGTCCAAGTCCTACA-1	Monocytes	Ucenprubart	-0.735117
CD200REar-1_TCGTCCACAGAATTCC-1	Monocytes	Ucenprubart	0.115924
CD200REar-1_TCGTGCTCACTGTCGG-1	Basophils	Ucenprubart	2.25615
CD200REar-1_TCGTGCTCAGCCGTCA-1	CD4+_T-cells	Ucenprubart	-0.0615528
CD200REar-1_TCGTGCTGTTGGAGAC-1	Monocytes	Ucenprubart	-0.927407
CD200REar-1_TCGTGCTGTTGTGTTG-1	CD8+_T-cells	Ucenprubart	-1.26186
CD200REar-1_TCTAACTCACTATGTG-1	Monocytes	Ucenprubart	-0.124906
CD200REar-1_TCTAACTGTCCGGTCA-1	Monocytes	Ucenprubart	0.604555
CD200REar-1_TCTAACTGTTGATGTC-1	CD4+_T-cells	Ucenprubart	-0.0615528
CD200REar-1_TCTACATAGTAACCGG-1	B_cells	Ucenprubart	0.115924
CD200REar-1_TCTACATGTCAGGCAA-1	Monocytes	Ucenprubart	-0.927407
CD200REar-1_TCTACATTCGTGAGAG-1	CD4+_T-cells	Ucenprubart	-1.03201
CD200REar-1_TCTACCGGTGCCTATA-1	Tregs	Ucenprubart	-1.1432
CD200REar-1_TCTACCGTCGATGCTA-1	Tregs	Ucenprubart	-1.1432
CD200REar-1_TCTATACGTCCGGCAT-1	Macrophages	Ucenprubart	1.61664
CD200REar-1_TCTATACGTCTACATG-1	CD4+_T-cells	Ucenprubart	-1.38905
CD200REar-1_TCTATACTCCGAAGGA-1	CD8+_T-cells	Ucenprubart	-0.828648
CD200REar-1_TCTATCAAGTAAACAC-1	Basophils	Ucenprubart	1.90484
CD200REar-1_TCTATCACAGCCCAGT-1	CD4+_T-cells	Ucenprubart	-1.03201
CD200REar-1_TCTATCAGTACCACGC-1	Macrophages	Ucenprubart	1.15101
CD200REar-1_TCTCACGCAGGTTACT-1	Macrophages	Ucenprubart	0.0587223
CD200REar-1_TCTCACGCATCATTGG-1	Macrophages	Ucenprubart	0.952218
CD200REar-1_TCTCACGGTTGTGTTG-1	Macrophages	Ucenprubart	0.880654
CD200REar-1_TCTCAGCAGTCTGGAG-1	Tregs	Ucenprubart	-1.1432
CD200REar-1_TCTCAGCGTTGTTGTG-1	CD4+_T-cells	Ucenprubart	-0.735117
CD200REar-1_TCTCAGCTCATAGAGA-1	CD4+_T-cells	Ucenprubart	-0.403806
CD200REar-1_TCTCAGCTCTCATAGG-1	Macrophages	Ucenprubart	-0.56171
CD200REar-1_TCTCCGACAGGTGACA-1	Tregs	Ucenprubart	-1.03201
CD200REar-1_TCTCCGAGTGTGCTTA-1	CD4+_T-cells	Ucenprubart	-0.927407
CD200REar-1_TCTCCGAGTTACCGTA-1	CD4+_T-cells	Ucenprubart	-0.329848
CD200REar-1_TCTCTGGGTGATCGTT-1	CD4+_T-cells	Ucenprubart	-1.03201
CD200REar-1_TCTCTGGGTGTCATCA-1	CD4+_T-cells	Ucenprubart	-0.25886
CD200REar-1_TCTGCCATCTAGACCA-1	CD4+_T-cells	Ucenprubart	1.27211
CD200REar-1_TCTGGCTCAACCACGC-1	CD4+_T-cells	Ucenprubart	-1.1432
CD200REar-1_TCTGGCTGTGAGCAGT-1	Monocytes	Ucenprubart	0.424971
CD200REar-1_TCTGTCGAGGTAGATT-1	CD8+_T-cells	Ucenprubart	-0.927407
CD200REar-1_TCTTAGTAGATTACCC-1	CD8+_T-cells	Ucenprubart	-1.1432
CD200REar-1_TCTTAGTAGGCCACTC-1	Monocytes	Ucenprubart	-0.403806
CD200REar-1_TCTTAGTCAAACCGGA-1	CD4+_T-cells	Ucenprubart	0.0587223
CD200REar-1_TCTTAGTCAAGAGATT-1	Monocytes	Ucenprubart	-0.927407
CD200REar-1_TCTTAGTCATGTGTCA-1	CD4+_T-cells	Ucenprubart	-0.646287
CD200REar-1_TCTTAGTTCGTCCATC-1	Macrophages	Ucenprubart	0.880654
CD200REar-1_TCTTCCTAGGCCATAG-1	CD4+_T-cells	Ucenprubart	0.517043
CD200REar-1_TCTTCCTTCAAACGAA-1	Monocytes	Ucenprubart	0.986941
CD200REar-1_TCTTGCGAGGTCCTGC-1	CD8+_T-cells	Ucenprubart	-0.735117
CD200REar-1_TCTTGCGCAATAGTGA-1	CD8+_T-cells	Ucenprubart	-0.403806
CD200REar-1_TCTTTGAAGTGAGGTC-1	CD8+_T-cells	Ucenprubart	-0.56171
CD200REar-1_TCTTTGAGTCGACGCT-1	CD4+_T-cells	Ucenprubart	-0.735117
CD200REar-1_TCTTTGAGTCTGCGCA-1	CD4+_T-cells	Ucenprubart	0.115924
CD200REar-1_TCTTTGATCGCCTAGG-1	Tregs	Ucenprubart	-0.735117
CD200REar-1_TGAATCGCAACTGCTA-1	Tregs	Ucenprubart	-0.56171
CD200REar-1_TGAATCGCATCCGAAT-1	CD4+_T-cells	Ucenprubart	0.0587223
CD200REar-1_TGAATGCCACAATGAA-1	Macrophages	Ucenprubart	2.28938
CD200REar-1_TGAATGCGTCAAGCGA-1	GMP	Ucenprubart	-0.927407
CD200REar-1_TGAATGCTCCGAGTGC-1	CD4+_T-cells	Ucenprubart	-0.735117
CD200REar-1_TGAATGCTCCTAAACG-1	CD4+_T-cells	Ucenprubart	-0.000392376
CD200REar-1_TGACAGTGTCAGTTTG-1	B_cells	Ucenprubart	-0.646287
CD200REar-1_TGACAGTTCCTGATAG-1	CD4+_T-cells	Ucenprubart	0.225055
CD200REar-1_TGACCCTAGACTCGAG-1	CD4+_T-cells	Ucenprubart	0.171331
CD200REar-1_TGACGCGAGCCGCACT-1	Monocytes	Ucenprubart	0.604555
CD200REar-1_TGACGCGTCACCTGGG-1	NK_cells	Ucenprubart	-0.646287
CD200REar-1_TGACGCGTCGCATGAT-1	Macrophages	Ucenprubart	1.38545
CD200REar-1_TGACTCCGTTCGGCCA-1	Tregs	Ucenprubart	-0.735117
CD200REar-1_TGAGACTCACCCAATA-1	Basophils	Ucenprubart	-0.828648
CD200REar-1_TGAGACTGTTGGGATG-1	Tregs	Ucenprubart	-0.927407
CD200REar-1_TGAGCATCAAAGCTAA-1	Macrophages	Ucenprubart	2.40097
CD200REar-1_TGAGCATGTTAAGAAC-1	CD8+_T-cells	Ucenprubart	-0.646287
CD200REar-1_TGAGCGCCACTTGACA-1	CD8+_T-cells	Ucenprubart	-0.646287
CD200REar-1_TGAGCGCTCGCGATCG-1	CD8+_T-cells	Ucenprubart	-0.646287
CD200REar-1_TGAGCGCTCGTAACAC-1	Monocytes	Ucenprubart	-0.329848
CD200REar-1_TGAGGAGGTACAAACA-1	CD4+_T-cells	Ucenprubart	0.171331
CD200REar-1_TGAGGAGGTGTACGCC-1	Monocytes	Ucenprubart	0.171331
CD200REar-1_TGAGGAGTCTTGTGCC-1	CD8+_T-cells	Ucenprubart	-0.124906
CD200REar-1_TGAGGGAAGCGAATGC-1	CD4+_T-cells	Ucenprubart	-0.927407
CD200REar-1_TGAGGGATCTAGGCCG-1	CD4+_T-cells	Ucenprubart	-0.56171
CD200REar-1_TGAGGTTCATGGCTAT-1	CD8+_T-cells	Ucenprubart	-0.927407
CD200REar-1_TGAGGTTTCGATGCTA-1	CD8+_T-cells	Ucenprubart	-0.56171
CD200REar-1_TGAGTCAAGACAGCGT-1	Macrophages	Ucenprubart	-0.000392376
CD200REar-1_TGAGTCAAGTCCGCGT-1	Tregs	Ucenprubart	-1.03201
CD200REar-1_TGAGTCAAGTTCCTGA-1	CD8+_T-cells	Ucenprubart	-0.480995
CD200REar-1_TGAGTCAGTGCTCTTC-1	Tregs	Ucenprubart	-0.927407
CD200REar-1_TGATCAGCACAAGCTT-1	CD4+_T-cells	Ucenprubart	-0.480995
CD200REar-1_TGATCAGGTTCCGCTT-1	Monocytes	Ucenprubart	0.0587223
CD200REar-1_TGATCAGTCCACACCT-1	Monocytes	Ucenprubart	0.277194
CD200REar-1_TGATCAGTCTGTCGCT-1	CD8+_T-cells	Ucenprubart	-0.190614
CD200REar-1_TGATCTTCAATTCTTC-1	CD4+_T-cells	Ucenprubart	-0.25886
CD200REar-1_TGATGCAAGGATCATA-1	CD4+_T-cells	Ucenprubart	0.0587223
CD200REar-1_TGATGCAGTTCTCTCG-1	CD4+_T-cells	Ucenprubart	-0.124906
CD200REar-1_TGATGGTAGCAAGTGC-1	B_cells	Ucenprubart	-1.03201
CD200REar-1_TGATGGTCACCGTCGA-1	Monocytes	Ucenprubart	0.0587223
CD200REar-1_TGATTCTAGCTAAACA-1	Monocytes	Ucenprubart	-0.56171
CD200REar-1_TGCACGGAGGGCAAGG-1	Tregs	Ucenprubart	-0.646287
CD200REar-1_TGCACGGTCAGCATTG-1	CD8+_T-cells	Ucenprubart	2.20512
CD200REar-1_TGCAGATAGCCTATTG-1	CD4+_T-cells	Ucenprubart	0.171331
CD200REar-1_TGCAGATCAGACCCGT-1	CD4+_T-cells	Ucenprubart	0.115924
CD200REar-1_TGCAGATTCGGATTAC-1	Monocytes	Ucenprubart	0.277194
CD200REar-1_TGCAGGCGTACACGCC-1	CD4+_T-cells	Ucenprubart	-0.190614
CD200REar-1_TGCAGGCGTCCTATAG-1	Monocytes	Ucenprubart	0.171331
CD200REar-1_TGCAGGCTCTCCTGCA-1	Gamma-delta_T-cells	Ucenprubart	-1.03201
CD200REar-1_TGCAGTACAAGAGGCT-1	Monocytes	Ucenprubart	0.171331
CD200REar-1_TGCAGTATCCCATACC-1	Monocytes	Ucenprubart	-0.25886
CD200REar-1_TGCAGTATCTGCATAG-1	Gamma-delta_T-cells	Ucenprubart	-0.0615528
CD200REar-1_TGCATCCAGGAACGAA-1	CD4+_T-cells	Ucenprubart	-0.927407
CD200REar-1_TGCATCCGTAGGTAGC-1	CD8+_T-cells	Ucenprubart	-0.25886
CD200REar-1_TGCATCCGTGGCGCTT-1	Monocytes	Ucenprubart	-0.0615528
CD200REar-1_TGCATGAAGTACCGGA-1	DC	Ucenprubart	-0.190614
CD200REar-1_TGCATGACAGTCACGC-1	Tregs	Ucenprubart	-0.927407
CD200REar-1_TGCATGAGTGCTCTTC-1	CD8+_T-cells	Ucenprubart	-0.828648
CD200REar-1_TGCCGAGAGCACCGAA-1	Tregs	Ucenprubart	-0.828648
CD200REar-1_TGCCGAGCAAATCGTC-1	CD4+_T-cells	Ucenprubart	0.517043
CD200REar-1_TGCGACGAGCCTGGAA-1	Monocytes	Ucenprubart	0.767563
CD200REar-1_TGCGACGAGGACTATA-1	CD8+_T-cells	Ucenprubart	-0.000392376
CD200REar-1_TGCGACGGTCCACGCA-1	Macrophages	Ucenprubart	0.986941
CD200REar-1_TGCGACGTCCAAATGC-1	CD4+_T-cells	Ucenprubart	0.115924
CD200REar-1_TGCGATAAGTGATAAC-1	CD8+_T-cells	Ucenprubart	-0.480995
CD200REar-1_TGCGATACACCATTCC-1	CD4+_T-cells	Ucenprubart	-0.0615528
CD200REar-1_TGCGGCAAGCTGAAGC-1	Tregs	Ucenprubart	-1.26186
CD200REar-1_TGCGGCACAGTCGAGA-1	Monocytes	Ucenprubart	-0.646287
CD200REar-1_TGCGGCAGTTATCCAG-1	CD4+_T-cells	Ucenprubart	-0.735117
CD200REar-1_TGCGGGTAGGCCTTCG-1	CD4+_T-cells	Ucenprubart	-0.190614
CD200REar-1_TGCTCCAGTTCCCACT-1	CD4+_T-cells	Ucenprubart	-0.190614
CD200REar-1_TGCTCGTAGGGTTAAT-1	CD4+_T-cells	Ucenprubart	-0.927407
CD200REar-1_TGCTCGTAGGTTGAGC-1	DC	Ucenprubart	-0.56171
CD200REar-1_TGCTCGTTCACTACGA-1	Monocytes	Ucenprubart	-0.0615528
CD200REar-1_TGCTCGTTCTACCACC-1	CD4+_T-cells	Ucenprubart	-0.000392376
CD200REar-1_TGCTGAACAAGTATAG-1	Monocytes	Ucenprubart	-0.735117
CD200REar-1_TGCTTCGCAAAGCACG-1	Macrophages	Ucenprubart	1.66415
CD200REar-1_TGCTTCGTCGAGATAA-1	CD4+_T-cells	Ucenprubart	-0.828648
CD200REar-1_TGCTTGCAGGAAGAAC-1	Macrophages	Ucenprubart	-0.480995
CD200REar-1_TGCTTGCAGGGTACGT-1	CD4+_T-cells	Ucenprubart	-0.403806
CD200REar-1_TGCTTGCAGGGTATAT-1	CD4+_T-cells	Ucenprubart	-0.25886
CD200REar-1_TGGAACTAGATGGGCT-1	Gamma-delta_T-cells	Ucenprubart	-0.56171
CD200REar-1_TGGAACTAGTTCTCTT-1	Macrophages	Ucenprubart	0.471606
CD200REar-1_TGGAACTTCTGCAGCG-1	CD4+_T-cells	Ucenprubart	0.56134
CD200REar-1_TGGAGGAGTTGTTTGG-1	Monocytes	Ucenprubart	-0.124906
CD200REar-1_TGGAGGATCACCGGGT-1	CD4+_T-cells	Ucenprubart	-0.56171
CD200REar-1_TGGAGGATCTTCGCTG-1	Monocytes	Ucenprubart	0.56134
CD200REar-1_TGGATCAAGTTGGAAT-1	Tregs	Ucenprubart	-0.480995
CD200REar-1_TGGATCACATGGATCT-1	Monocytes	Ucenprubart	-0.000392376
CD200REar-1_TGGATGTAGCATACTC-1	CD4+_T-cells	Ucenprubart	-0.190614
CD200REar-1_TGGATGTGTAGTGCGA-1	Tregs	Ucenprubart	-1.26186
CD200REar-1_TGGATGTGTGCTGATT-1	DC	Ucenprubart	-0.0615528
CD200REar-1_TGGCGTGAGCCACAAG-1	CD4+_T-cells	Ucenprubart	-0.329848
CD200REar-1_TGGGAAGCAGAGTTCT-1	CD8+_T-cells	Ucenprubart	-0.828648
CD200REar-1_TGGGAAGGTCTCGCGA-1	CD4+_T-cells	Ucenprubart	-0.25886
CD200REar-1_TGGGAAGTCAAGAAAC-1	CD4+_T-cells	Ucenprubart	0.171331
CD200REar-1_TGGGAGAAGATGTTCC-1	CD8+_T-cells	Ucenprubart	-0.480995
CD200REar-1_TGGGAGACAACGGCCT-1	CD8+_T-cells	Ucenprubart	-0.25886
CD200REar-1_TGGGAGACAGAAATCA-1	Monocytes	Ucenprubart	0.377072
CD200REar-1_TGGGAGAGTTGTGTAC-1	CD8+_T-cells	Ucenprubart	-0.735117
CD200REar-1_TGGGAGATCACTCTTA-1	CD4+_T-cells	Ucenprubart	-0.56171
CD200REar-1_TGGGAGATCATTTGGG-1	CD4+_T-cells	Ucenprubart	-0.000392376
CD200REar-1_TGGGAGATCTAGTACG-1	CD8+_T-cells	Ucenprubart	-0.646287
CD200REar-1_TGGGATTGTCGTGATT-1	Macrophages	Ucenprubart	-0.735117
CD200REar-1_TGGGATTGTGCTCGTG-1	Macrophages	Ucenprubart	0.806069
CD200REar-1_TGGGCGTAGACTTCAC-1	CD8+_T-cells	Ucenprubart	-0.25886
CD200REar-1_TGGGCGTGTGGTTCTA-1	Macrophages	Ucenprubart	0.952218
CD200REar-1_TGGGCTGAGGCAGGGA-1	Basophils	Ucenprubart	1.54288
CD200REar-1_TGGGCTGCAGAGTTCT-1	Monocytes	Ucenprubart	1.18207
CD200REar-1_TGGGCTGTCGCATTGA-1	CD4+_T-cells	Ucenprubart	-0.0615528
CD200REar-1_TGGGTTATCTCACGAA-1	Monocytes	Ucenprubart	0.277194
CD200REar-1_TGGTACAGTGGACTAG-1	Macrophages	Ucenprubart	0.0587223
CD200REar-1_TGGTACAGTGGCTACC-1	Monocytes	Ucenprubart	-0.0615528
CD200REar-1_TGGTAGTAGATCGACG-1	Monocytes	Ucenprubart	-0.329848
CD200REar-1_TGGTAGTAGATTAGAC-1	CD4+_T-cells	Ucenprubart	-0.190614
CD200REar-1_TGGTAGTAGGCATGCA-1	Basophils	Ucenprubart	2.50594
CD200REar-1_TGGTAGTCAAGCGATG-1	Tregs	Ucenprubart	-1.38905
CD200REar-1_TGGTAGTCAGAAGCGT-1	Monocytes	Ucenprubart	-0.0615528
CD200REar-1_TGGTTAGGTTCGTTCC-1	Gamma-delta_T-cells	Ucenprubart	-1.1432
CD200REar-1_TGGTTAGTCCCTAGGG-1	Monocytes	Ucenprubart	-0.735117
CD200REar-1_TGTAACGCAGCGTAGA-1	CD8+_T-cells	Ucenprubart	-0.329848
CD200REar-1_TGTAACGTCCGACAGC-1	Monocytes	Ucenprubart	-0.0615528
CD200REar-1_TGTAACGTCGGCTTCT-1	CD4+_T-cells	Ucenprubart	-0.403806
CD200REar-1_TGTAAGCGTGACACGA-1	CD4+_T-cells	Ucenprubart	-0.329848
CD200REar-1_TGTAAGCGTTAGGCTT-1	CD8+_T-cells	Ucenprubart	-0.190614
CD200REar-1_TGTACAGAGTGATAGT-1	Monocytes	Ucenprubart	1.96517
CD200REar-1_TGTACAGCAATGCTCA-1	CD8+_T-cells	Ucenprubart	-0.329848
CD200REar-1_TGTACAGCAGAGGTAC-1	Gamma-delta_T-cells	Ucenprubart	0.171331
CD200REar-1_TGTACAGGTCTGCCTT-1	CD4+_T-cells	Ucenprubart	0.424971
CD200REar-1_TGTACAGGTCTTCTAT-1	CD4+_T-cells	Ucenprubart	-0.56171
CD200REar-1_TGTACAGGTGTCCGGT-1	Monocytes	Ucenprubart	0.687937
CD200REar-1_TGTAGACAGTAGGTTA-1	Gamma-delta_T-cells	Ucenprubart	-0.646287
CD200REar-1_TGTCAGACACGACTAT-1	Basophils	Ucenprubart	1.82106
CD200REar-1_TGTCAGAGTTGTACGT-1	Monocytes	Ucenprubart	-0.646287
CD200REar-1_TGTCAGATCTCACGAA-1	CD4+_T-cells	Ucenprubart	-0.927407
CD200REar-1_TGTCCACAGTCAACAA-1	Gamma-delta_T-cells	Ucenprubart	-0.735117
CD200REar-1_TGTCCCAGTATTGGCT-1	Macrophages	Ucenprubart	1.35779
CD200REar-1_TGTCCCATCCATTTCA-1	CD4+_T-cells	Ucenprubart	-0.735117
CD200REar-1_TGTCCTGAGAAGCGAA-1	CD8+_T-cells	Ucenprubart	-0.25886
CD200REar-1_TGTCCTGGTCCAGTTA-1	CD4+_T-cells	Ucenprubart	0.56134
CD200REar-1_TGTGAGTAGCATCTTG-1	CD4+_T-cells	Ucenprubart	-0.403806
CD200REar-1_TGTGAGTTCCGGCAGT-1	Monocytes	Ucenprubart	0.806069
CD200REar-1_TGTGATGCAACTACGT-1	Macrophages	Ucenprubart	0.277194
CD200REar-1_TGTGATGCAAGTGCTT-1	CD8+_T-cells	Ucenprubart	-1.38905
CD200REar-1_TGTGATGGTGACCGAA-1	CD4+_T-cells	Ucenprubart	0.0587223
CD200REar-1_TGTGATGTCGTCCTTG-1	CD4+_T-cells	Ucenprubart	-0.329848
CD200REar-1_TGTGCGGCACTGAGTT-1	Monocytes	Ucenprubart	1.56781
CD200REar-1_TGTGCGGCATGTAACC-1	Macrophages	Ucenprubart	1.30113
CD200REar-1_TGTGCGGGTTTCCAAG-1	Monocytes	Ucenprubart	-0.190614
CD200REar-1_TGTGCGGTCATTTGCT-1	Monocytes	Ucenprubart	0.424971
CD200REar-1_TGTGGCGCAAGGGTCA-1	CD4+_T-cells	Ucenprubart	0.604555
CD200REar-1_TGTTACTAGACGGTCA-1	Macrophages	Ucenprubart	1.35779
CD200REar-1_TGTTACTCACTGGCGT-1	Macrophages	Ucenprubart	-1.1432
CD200REar-1_TGTTCATAGTATAGAC-1	Gamma-delta_T-cells	Ucenprubart	-0.0615528
CD200REar-1_TGTTCATTCGTCAGAT-1	CD4+_T-cells	Ucenprubart	-0.927407
CD200REar-1_TGTTCCGAGGGAACAA-1	Macrophages	Ucenprubart	0.517043
CD200REar-1_TGTTCTAAGACTTAAG-1	CD4+_T-cells	Ucenprubart	-0.927407
CD200REar-1_TGTTCTAGTTCCGCTT-1	CD8+_T-cells	Ucenprubart	-0.56171
CD200REar-1_TGTTGAGAGCCTATTG-1	CD4+_T-cells	Ucenprubart	-0.190614
CD200REar-1_TGTTGAGCAGAAGTTA-1	Macrophages	Ucenprubart	-0.329848
CD200REar-1_TGTTGAGGTTCCCAAA-1	CD8+_T-cells	Ucenprubart	0.0587223
CD200REar-1_TGTTGGAAGCACCGAA-1	Tregs	Ucenprubart	-1.03201
CD200REar-1_TGTTGGAAGTATGCAA-1	Macrophages	Ucenprubart	0.225055
CD200REar-1_TGTTTGTAGTAAGGGA-1	Monocytes	Ucenprubart	-0.56171
CD200REar-1_TGTTTGTGTCACGTGC-1	Basophils	Ucenprubart	0.687937
CD200REar-1_TTAATCCAGGCGAACT-1	CD8+_T-cells	Ucenprubart	-1.26186
CD200REar-1_TTACCATAGGGCAGAG-1	Monocytes	Ucenprubart	-1.1432
CD200REar-1_TTACCATCACAAGCCC-1	Macrophages	Ucenprubart	0.986941
CD200REar-1_TTACCATCAGCGTTTA-1	CD8+_T-cells	Ucenprubart	-1.1432
CD200REar-1_TTACCATGTCCTTAAG-1	CD4+_T-cells	Ucenprubart	-0.735117
CD200REar-1_TTACCATGTCTGTTAG-1	Macrophages	Ucenprubart	0.171331
CD200REar-1_TTACCATTCAGGACGA-1	Tregs	Ucenprubart	-0.927407
CD200REar-1_TTACCATTCTCGGCTT-1	Tregs	Ucenprubart	-1.1432
CD200REar-1_TTACCGCAGTGGTGGT-1	Monocytes	Ucenprubart	0.986941
CD200REar-1_TTACCGCCACGTATAC-1	CD4+_T-cells	Ucenprubart	-0.403806
CD200REar-1_TTACCGCTCGCCTTGT-1	CD4+_T-cells	Ucenprubart	-0.56171
CD200REar-1_TTACGCCAGGCGTTGA-1	CD4+_T-cells	Ucenprubart	-1.03201
CD200REar-1_TTACGCCCACCTATCC-1	CD4+_T-cells	Ucenprubart	-0.927407
CD200REar-1_TTACGCCGTGAGCTCC-1	Monocytes	Ucenprubart	0.916798
CD200REar-1_TTACGTTAGCGTCAGA-1	CD4+_T-cells	Ucenprubart	-0.646287
[truncated: 13,383 more rows]

## Sheet: Fig 3d 
Fig 3D
	Celltype	n	Treatment comparison
	Basophils	5	Ucenprubart vs. Isotype
	CD4+_T-cells	35	Ucenprubart vs. Isotype
	CD8+_T-cells	15	Ucenprubart vs. Isotype
	GMP	1	Ucenprubart vs. Isotype
	Gamma-delta_T-cells	10	Ucenprubart vs. Isotype
	Macrophages	178	Ucenprubart vs. Isotype
	Monocytes	110	Ucenprubart vs. Isotype
	NK_cells	0	Ucenprubart vs. Isotype
	Tregs	2	Ucenprubart vs. Isotype
	B cells	0	Ucenprubart vs. Isotype
	DC	0	Ucenprubart vs. Isotype
	Basophils	4	Dupilumab vs. Isotype
	CD4+_T-cells	200	Dupilumab vs. Isotype
	CD8+_T-cells	34	Dupilumab vs. Isotype
	GMP	3	Dupilumab vs. Isotype
	Gamma-delta_T-cells	88	Dupilumab vs. Isotype
	Macrophages	292	Dupilumab vs. Isotype
	Monocytes	76	Dupilumab vs. Isotype
	NK_cells	6	Dupilumab vs. Isotype
	Tregs	8	Dupilumab vs. Isotype
	B cells	0	Dupilumab vs. Isotype
	DC	0	Dupilumab vs. Isotype

## Sheet: Figure3f
Cluster	category	subcategory	ID	Description	GeneRatio	BgRatio	pvalue	p.adjust	qvalue	geneID	Count
Ucenprubart	Environmental Information Processing	Signal transduction	hsa04064	NF-kappa B signaling pathway	13/106	87/4943	2.63725406277422e-08	5.98656672249747e-06	4.13632479319325e-06	7124/597/958/3553/7099/7128/7185/4616/4790/2920/8837/6351/6357	13
Ucenprubart	Human Diseases	Endocrine and metabolic disease	hsa04933	AGE-RAGE signaling pathway in diabetic complications	11/106	74/4943	3.54043962367689e-07	3.2276012228405e-05	2.23006066405395e-05	7124/3552/3553/3717/4790/6776/3569/595/7056/2152/5292	11
Ucenprubart	Environmental Information Processing	Signaling molecules and interaction	hsa04060	Cytokine-cytokine receptor interaction	15/106	148/4943	4.26555227688171e-07	3.2276012228405e-05	2.23006066405395e-05	7124/3552/3624/958/3553/6348/2920/23529/3600/6351/3601/3569/246778/6357/3460	15
Ucenprubart	Environmental Information Processing	Signal transduction	hsa04630	JAK-STAT signaling pathway	12/106	100/4943	1.10035177106967e-06	5.22222056795149e-05	3.60821175341883e-05	894/3717/5155/23529/6776/3600/3601/3569/595/246778/5292/3460	12
Ucenprubart	Cellular Processes	Cell growth and death	hsa04217	Necroptosis	12/106	102/4943	1.36554781907268e-06	5.22222056795149e-05	3.60821175341883e-05	7124/3552/3553/7099/7128/3717/2512/8837/637/6776/817/3460	12
Ucenprubart	Organismal Systems	Immune system	hsa04621	NOD-like receptor signaling pathway	14/106	141/4943	1.38032261707969e-06	5.22222056795149e-05	3.60821175341883e-05	7124/115362/2634/3553/11337/115361/2633/7099/7128/4790/2920/3569/10010/2635	14
Ucenprubart	Human Diseases	Infectious disease: bacterial	hsa05152	Tuberculosis	14/106	143/4943	1.63812841308299e-06	5.31221642528342e-05	3.67039298570475e-05	7124/3552/3553/7099/3717/6714/4790/637/3656/1520/3569/817/3460/3689	14
Ucenprubart	Human Diseases	Infectious disease: bacterial	hsa05133	Pertussis	9/106	57/4943	2.60251621763097e-06	7.38463976752788e-05	5.1023015319344e-05	7124/3552/3553/7099/3659/3394/4790/3569/3689	9
Ucenprubart	Human Diseases	Immune disease	hsa05323	Rheumatoid arthritis	10/106	74/4943	3.06764359423665e-06	7.73727884324132e-05	5.34595199463463e-05	7124/3552/3553/7099/6348/529/2920/3600/3569/3689	10
Ucenprubart	Human Diseases	Infectious disease: bacterial	hsa05134	Legionellosis	8/106	50/4943	8.72664008627935e-06	0.000188191	0.000130028	7124/1915/3553/7099/4790/2920/3569/3689	8
Ucenprubart	Human Diseases	Infectious disease: parasitic	hsa05140	Leishmaniasis	9/106	66/4943	9.11938521668757e-06	0.000188191	0.000130028	7124/3552/1915/3553/7099/3717/4790/3460/3689	9
Ucenprubart	Human Diseases	Cardiovascular disease	hsa05417	Lipid and atherosclerosis	14/106	167/4943	1.03322521755492e-05	0.000195452	0.000135044	7124/958/3553/7099/6348/3717/3308/6714/4790/2920/637/3569/817/10010	14
Ucenprubart	Organismal Systems	Immune system	hsa04612	Antigen processing and presentation	8/106	57/4943	2.37191139262921e-05	0.000414172	0.000286166	7124/6890/3106/3308/5721/567/1520/3107	8
Ucenprubart	Human Diseases	Infectious disease: parasitic	hsa05144	Malaria	6/106	29/4943	2.68424212050095e-05	0.000435231	0.000300716	7124/958/3553/7099/3569/3689	6
Ucenprubart	Human Diseases	Immune disease	hsa05332	Graft-versus-host disease	6/106	30/4943	3.29732811906507e-05	0.000498996	0.000344773	7124/3552/3553/3106/3569/3107	6
Ucenprubart	Human Diseases	Cardiovascular disease	hsa05418	Fluid shear stress and atherosclerosis	10/106	100/4943	4.64447609873574e-05	0.000658935	0.000455281	7124/3552/3553/6385/6714/5155/4790/9181/1843/7056	10
Ucenprubart	Environmental Information Processing	Signal transduction	hsa04668	TNF signaling pathway	10/106	104/4943	6.51998639273531e-05	0.000834934	0.000576885	7124/3553/7128/7185/3659/4790/2920/8837/3600/3569	10
Ucenprubart	Human Diseases	Infectious disease: viral	hsa05163	Human cytomegalovirus infection	13/106	173/4943	6.98843756422265e-05	0.000834934	0.000576885	7124/3553/6890/6348/3106/6714/4790/637/6351/567/3569/595/3107	13
Ucenprubart	Human Diseases	Infectious disease: viral	hsa05169	Epstein-Barr virus infection	13/106	173/4943	6.98843756422265e-05	0.000834934	0.000576885	7124/958/894/6890/7128/3106/4616/4790/637/567/3569/595/3107	13
Ucenprubart	Organismal Systems	Endocrine system	hsa04917	Prolactin signaling pathway	7/106	50/4943	7.99629123051579e-05	0.000907579	0.000627078	894/3717/6714/3659/4790/6776/595	7
Ucenprubart	Human Diseases	Immune disease	hsa05321	Inflammatory bowel disease	7/106	52/4943	0.000103396	0.00108589	0.000750277	7124/3552/3553/7099/4790/3569/3460	7
Ucenprubart	Human Diseases	Infectious disease: viral	hsa05162	Measles	10/106	110/4943	0.00010524	0.00108589	0.000750277	3552/894/3553/7099/7128/4790/637/6776/3569/595	10
Ucenprubart	Human Diseases	Drug resistance: antineoplastic	hsa01523	Antifolate resistance	5/106	25/4943	0.000155735	0.00153704	0.00106199	7124/3553/2350/4790/3569	5
Ucenprubart	Cellular Processes	Cell growth and death	hsa04210	Apoptosis	10/106	117/4943	0.00017663	0.00167063	0.00115429	7124/597/7185/4616/4790/1075/8837/637/1520/10376	10
Ucenprubart	Human Diseases	Infectious disease: viral	hsa05166	Human T-cell leukemia virus 1 infection	13/106	194/4943	0.000223972	0.00203367	0.00140513	7124/958/894/3106/4790/6776/3600/567/3601/3569/595/3107/3689	13
Ucenprubart	Human Diseases	Infectious disease: parasitic	hsa05146	Amoebiasis	7/106	60/4943	0.000259298	0.00226387	0.00156419	7124/3553/7099/4790/2920/3569/3689	7
Ucenprubart	Organismal Systems	Immune system	hsa04620	Toll-like receptor signaling pathway	8/106	84/4943	0.000387701	0.00314315	0.00217171	7124/958/3553/7099/6348/4790/6351/3569	8
Ucenprubart	Human Diseases	Infectious disease: parasitic	hsa05142	Chagas disease	8/106	84/4943	0.000387701	0.00314315	0.00217171	7124/3553/7099/6348/4790/8837/3569/3460	8
Ucenprubart	Human Diseases	Infectious disease: viral	hsa05167	Kaposi sarcoma-associated herpesvirus infection	11/106	157/4943	0.000480005	0.00375728	0.00259604	3106/3717/6714/5155/4790/6934/2920/637/3569/595/3107	11
Ucenprubart	Human Diseases	Endocrine and metabolic disease	hsa04940	Type I diabetes mellitus	5/106	32/4943	0.000523855	0.00396384	0.00273875	7124/3552/3553/3106/3107	5
Ucenprubart	Human Diseases	Cancer: overview	hsa05200	Pathways in cancer	17/106	336/4943	0.000693333	0.00507699	0.00350786	894/3717/5155/7185/4616/4790/6934/8454/637/6776/3600/3601/3569/817/595/5292/3460	17
Ucenprubart	Human Diseases	Cardiovascular disease	hsa05416	Viral myocarditis	6/106	52/4943	0.000771295	0.00547137	0.00378036	958/3106/637/595/3107/3689	6
Ucenprubart	Organismal Systems	Immune system	hsa04610	Complement and coagulation cascades	5/106	35/4943	0.000802451	0.00551989	0.00381388	2162/5265/7056/2152/3689	5
Ucenprubart	Human Diseases	Infectious disease: parasitic	hsa05143	African trypanosomiasis	4/106	21/4943	0.000902693	0.0060268	0.00416413	7124/3620/3553/3569	4
Ucenprubart	Human Diseases	Endocrine and metabolic disease	hsa04936	Alcoholic liver disease	8/106	98/4943	0.00109245	0.00708534	0.00489551	7124/3553/7099/4790/6934/2920/3569/595	8
Ucenprubart	Environmental Information Processing	Signaling molecules and interaction	hsa04514	Cell adhesion molecules	7/106	78/4943	0.00129326	0.00815473	0.00563438	958/6385/29126/3106/3107/3689/214	7
Ucenprubart	Human Diseases	Infectious disease: viral	hsa05164	Influenza A	9/106	129/4943	0.00164446	0.010089	0.00697083	7124/3552/3553/7099/3717/4790/637/3569/3460	9
Ucenprubart	Environmental Information Processing	Signaling molecules and interaction	hsa04061	Viral protein interaction with cytokine and cytokine receptor	6/106	62/4943	0.00195885	0.0114015	0.00787769	7124/6348/2920/6351/3569/6357	6
Ucenprubart	Human Diseases	Cancer: specific types	hsa05221	Acute myeloid leukemia	6/106	62/4943	0.00195885	0.0114015	0.00787769	597/4790/6934/6776/595/5292	6
Ucenprubart	Human Diseases	Infectious disease: viral	hsa05170	Human immunodeficiency virus 1 infection	10/106	166/4943	0.00274286	0.0155658	0.0107549	7124/6890/7099/3106/200315/4790/8454/637/567/3107	10
Ucenprubart	Organismal Systems	Immune system	hsa04657	IL-17 signaling pathway	6/106	67/4943	0.00291685	0.0161494	0.0111582	7124/3553/7128/4790/2920/3569	6
Ucenprubart	Cellular Processes	Transport and catabolism	hsa04145	Phagosome	8/106	115/4943	0.00304147	0.0164384	0.0113579	6890/7099/3106/529/1520/10376/3107/3689	8
Ucenprubart	Human Diseases	Immune disease	hsa05330	Allograft rejection	4/106	29/4943	0.00314015	0.016577	0.0114537	7124/958/3106/3107	4
Ucenprubart	Human Diseases	Infectious disease: parasitic	hsa05145	Toxoplasmosis	7/106	93/4943	0.00356705	0.0184027	0.0127151	7124/958/7099/3717/4790/3460/10105	7
Ucenprubart	Human Diseases	Cancer: overview	hsa05202	Transcriptional misregulation in cancer	8/106	120/4943	0.00395618	0.0199567	0.0137888	597/958/894/2120/7185/4616/4790/3569	8
Ucenprubart	Organismal Systems	Immune system	hsa04659	Th17 cell differentiation	7/106	96/4943	0.00425881	0.0210163	0.0145209	3553/3717/4790/6776/3569/246778/3460	7
Ucenprubart	Organismal Systems	Immune system	hsa04672	Intestinal immune network for IgA production	4/106	35/4943	0.00627404	0.0303023	0.0209369	958/3600/3601/3569	4
Ucenprubart	Cellular Processes	Cell growth and death	hsa04218	Cellular senescence	8/106	132/4943	0.00701899	0.0325165	0.0224668	3552/894/3106/4616/4790/3569/595/3107	8
Ucenprubart	Human Diseases	Infectious disease: viral	hsa05161	Hepatitis B	8/106	132/4943	0.00701899	0.0325165	0.0224668	7124/7099/3717/6714/4790/637/6776/3569	8
Ucenprubart	Organismal Systems	Immune system	hsa04650	Natural killer cell mediated cytotoxicity	6/106	83/4943	0.00837589	0.0380266	0.0262739	7124/3106/637/3107/3460/3689	6
Ucenprubart	Human Diseases	Infectious disease: bacterial	hsa05130	Pathogenic Escherichia coli infection	8/106	137/4943	0.00872511	0.0388353	0.0268326	7124/3553/7099/6714/4790/9181/3569/10376	8
Ucenprubart	Human Diseases	Infectious disease: viral	hsa05165	Human papillomavirus infection	10/106	202/4943	0.0108164	0.0472176	0.0326242	7124/894/3106/3659/4790/6934/529/84441/595/3107	10
Dupilumab	Genetic Information Processing	Translation	hsa03010	Ribosome	64/194	127/4943	2.64115960007807e-59	6.47084102019127e-57	5.81055112017175e-57	6168/6224/6235/6173/6139/6155/6157/6205/6128/6154/11224/6144/6232/6167/6147/6175/6138/6176/6189/6194/6228/6129/6206/23521/6146/6132/6230/6209/6187/6156/6181/6160/6158/6171/6142/6202/4736/6193/6233/6169/9045/6217/3921/6134/6222/6165/6164/9349/6135/6223/6152/6133/6159/2197/6204/6229/6143/6122/6227/6207/6201/6125/7311/25873	64
Dupilumab	Human Diseases	Infectious disease: viral	hsa05171	Coronavirus disease - COVID-19	68/194	170/4943	1.22162225018076e-54	1.49648725647143e-52	1.34378447519884e-52	6168/6224/6235/6173/6139/6155/3553/6157/6205/6128/6154/11224/6144/6232/6167/6147/6175/6138/6176/6189/6194/6228/6129/6772/6206/23521/6146/6132/6230/6209/6187/6156/6181/6160/6158/6171/6142/6202/4736/6193/6233/6169/9045/6217/3921/6134/6222/6165/6164/9349/6135/1536/6223/6152/6133/6159/2197/6204/6229/6143/6122/6227/6207/6201/6125/4792/7311/25873	68
Dupilumab	Organismal Systems	Immune system	hsa04612	Antigen processing and presentation	18/194	57/4943	1.80384380487192e-12	1.47313910731207e-10	1.32281879023941e-10	3119/3115/3117/3123/3127/3113/1514/3122/972/1508/3105/3133/3108/6890/3106/1520/811/3120	18
Dupilumab	Human Diseases	Immune disease	hsa05332	Graft-versus-host disease	13/194	30/4943	2.34492944307349e-11	1.43626928388252e-09	1.28971119369042e-09	3119/3115/3117/3123/3127/3113/3122/3553/3105/3133/3108/3106/3120	13
Dupilumab	Cellular Processes	Transport and catabolism	hsa04145	Phagosome	23/194	115/4943	4.87005536635689e-11	2.38632712951488e-09	2.14282436119703e-09	3119/3115/3117/3123/3127/3113/1514/3122/3105/3916/3133/2213/3108/1536/64581/10376/6890/3106/2214/1520/5879/811/3120	23
Dupilumab	Human Diseases	Endocrine and metabolic disease	hsa04940	Type I diabetes mellitus	13/194	32/4943	6.34580895636212e-11	2.59120532384787e-09	2.32679661733278e-09	3119/3115/3117/3123/3127/3113/3122/3553/3105/3133/3108/3106/3120	13
Dupilumab	Human Diseases	Immune disease	hsa05320	Autoimmune thyroid disease	12/194	28/4943	1.6716354417629e-10	5.85072404617017e-09	5.2537113883977e-09	3119/3115/3117/3123/3127/3113/3122/3105/3133/3108/3106/3120	12
Dupilumab	Human Diseases	Immune disease	hsa05330	Allograft rejection	12/194	29/4943	2.75450560263637e-10	8.4356734080739e-09	7.57489040725003e-09	3119/3115/3117/3123/3127/3113/3122/3105/3133/3108/3106/3120	12
Dupilumab	Human Diseases	Immune disease	hsa05310	Asthma	10/194	20/4943	9.04688824354696e-10	2.46276402185445e-08	2.21146157064481e-08	3119/3115/3117/3123/3127/3113/3122/2205/3108/3120	10
Dupilumab	Organismal Systems	Immune system	hsa04640	Hematopoietic cell lineage	16/194	64/4943	1.59268258114922e-09	3.9020723238156e-08	3.50390167852829e-08	3119/911/7850/3115/3117/3123/3127/3113/3122/909/3553/3554/3108/913/928/3120	16
Dupilumab	Human Diseases	Infectious disease: parasitic	hsa05140	Leishmaniasis	16/194	66/4943	2.60189049838501e-09	5.79511974640297e-08	5.20378099677002e-08	3119/3115/3117/3123/3127/3113/3122/3553/6772/5743/3108/1536/1915/2214/4792/3120	16
Dupilumab	Human Diseases	Infectious disease: bacterial	hsa05152	Tuberculosis	23/194	143/4943	4.56290204789391e-09	9.31592501445007e-08	8.36532042113884e-08	3119/3115/3117/3123/3127/3113/3122/972/1051/3553/1509/3916/6772/2213/3108/4046/64581/801/3687/2214/1520/637/3120	23
Dupilumab	Human Diseases	Cardiovascular disease	hsa05416	Viral myocarditis	14/194	52/4943	6.1363590415278e-09	1.1564676655187e-07	1.03846076087393e-07	3119/3115/3117/3123/3127/3113/3122/3105/3133/3108/3106/637/5879/3120	14
Dupilumab	Human Diseases	Infectious disease: bacterial	hsa05150	Staphylococcus aureus infection	11/194	40/4943	2.18735968324459e-07	3.82787944567804e-06	3.4372795022415e-06	3119/3115/3117/3123/3127/3113/3122/2213/3108/2214/3120	11
Dupilumab	Organismal Systems	Immune system	hsa04672	Intestinal immune network for IgA production	10/194	35/4943	5.36376597913993e-07	8.76081776592855e-06	7.86685676940523e-06	3119/3115/3117/3123/3127/3113/3122/3108/7852/3120	10
Dupilumab	Human Diseases	Immune disease	hsa05322	Systemic lupus erythematosus	10/194	36/4943	7.17572684898404e-07	1.09878317375068e-05	9.86662441735305e-06	3119/3115/3117/3123/3127/3113/3122/3108/2214/3120	10
Dupilumab	Environmental Information Processing	Signaling molecules and interaction	hsa04514	Cell adhesion molecules	14/194	78/4943	1.44062956763845e-06	2.07620143571424e-05	1.86434414635564e-05	3119/3115/3117/3123/3127/3113/3122/3105/3133/9672/3108/3106/4267/3120	14
Dupilumab	Human Diseases	Infectious disease: viral	hsa05169	Epstein-Barr virus infection	21/194	173/4943	2.95471500666506e-06	4.02169542573855e-05	3.61131834147952e-05	3119/3115/3117/3123/3127/3113/3122/7431/3105/1026/3133/6772/3108/6890/3106/5925/637/5879/4792/811/3120	21
Dupilumab	Human Diseases	Immune disease	hsa05321	Inflammatory bowel disease	11/194	52/4943	3.77763747812991e-06	4.87116411653594e-05	4.37410655362411e-05	3119/3115/3117/3123/3127/3113/3122/3553/6772/3108/3120	11
Dupilumab	Organismal Systems	Immune system	hsa04659	Th17 cell differentiation	14/194	96/4943	1.80367606278465e-05	0.00022095	0.000198404	3119/3115/3117/3123/3127/3113/3122/3553/6772/3554/3108/3091/4792/3120	14
Dupilumab	Human Diseases	Immune disease	hsa05323	Rheumatoid arthritis	11/194	74/4943	0.000122567	0.00142995	0.00128404	3119/3115/3117/3123/3127/3113/1514/3122/3553/3108/3120	11
Dupilumab	Organismal Systems	Immune system	hsa04658	Th1 and Th2 cell differentiation	11/194	77/4943	0.000176739	0.001937	0.00173935	3119/3115/3117/3123/3127/3113/3122/6772/3108/4792/3120	11
Dupilumab	Human Diseases	Infectious disease: viral	hsa05166	Human T-cell leukemia virus 1 infection	19/194	194/4943	0.000181841	0.001937	0.00173935	3119/7850/3115/3117/3123/3127/3113/3122/3105/1026/3133/3554/3108/3106/5925/4792/811/3120/5901	19
Dupilumab	Human Diseases	Infectious disease: viral	hsa05163	Human cytomegalovirus infection	17/194	173/4943	0.000386103	0.00394147	0.00353928	3553/3105/1026/3133/5743/3554/7852/6890/3106/5733/801/5925/637/5879/4792/811/2778	17
Dupilumab	Human Diseases	Infectious disease: parasitic	hsa05145	Toxoplasmosis	11/194	93/4943	0.000931414	0.00912785	0.00819644	3119/3115/3117/3123/3127/3113/3122/6772/3108/4792/3120	11
Dupilumab	Human Diseases	Infectious disease: viral	hsa05167	Kaposi sarcoma-associated herpesvirus infection	15/194	157/4943	0.00114295	0.0107701	0.00967112	3105/1026/3133/6772/5743/6233/3106/801/5925/3091/637/5879/4792/7311/4277	15
Dupilumab	Human Diseases	Infectious disease: viral	hsa05164	Influenza A	13/194	129/4943	0.00149829	0.0135956	0.0122083	3119/3115/3117/3123/3127/3113/3122/3553/6772/3108/637/4792/3120	13
Dupilumab	Organismal Systems	Immune system	hsa04650	Natural killer cell mediated cytotoxicity	9/194	83/4943	0.00488116	0.0427102	0.038352	3105/3133/7305/3106/10870/2214/637/5879/4277	9

[truncated: 13 more sheets: Figure3g, Fig 5a, Fig 5b, Fig5c, Fig5d, Fig 5e, Fig 6b, Fig 6c, Supplemental_Figure2, Supplemental_Figure3a, Supplemental_Figure3b, Supplemtal Fig 4, Sheet1]
